# Supplementary material for: Ancient bacteria of the Ötzi’s microbiome: a genomic tale from the Copper Age
Source: Microbiome. 2017 Jan 17;5:5. doi: 10.1186/s40168-016-0221-y (PMC5240250; doi:10.1186/s40168-016-0221-y)
Supplement: Additional file 1: — Tables S1, S2, S3, S4, and S5. [file 40168_2016_221_MOESM1_ESM.xlsx]

## Sheet: Table S1
Table S1. Pubblic available genomes
Species	Strain
Clostridium sp.	Ade.TY
Clostridium algidicarnis	B3
Clostridium perfringens	1207
Clostridium perfringens	13
Clostridium perfringens	ATCC13124
Clostridium perfringens	ATCC3626
Clostridium perfringens	CP4
Clostridium perfringens	F262
Clostridium perfringens	F4969
Clostridium perfringens	FORC
Clostridium perfringens	JGS1495
Clostridium perfringens	JGS1721
Clostridium perfringens	JGS1987
Clostridium perfringens	JJC
Clostridium perfringens	JP55
Clostridium perfringens	JP838
Clostridium perfringens	MJR7757A
Clostridium perfringens	NCTC8239
Clostridium perfringens	SM101
Clostridium perfringens	WAL14572
Pseudomonas fluosescens	113
Pseudomonas fluosescens	279
Pseudomonas fluosescens	A506
Pseudomonas fluosescens	ATCC17400
Pseudomonas fluosescens	ATCC948sb1
Pseudomonas fluosescens	ATCC948sb2
Pseudomonas fluosescens	AU10414
Pseudomonas fluosescens	AU1044
Pseudomonas fluosescens	AU10973
Pseudomonas fluosescens	AU11114
Pseudomonas fluosescens	AU11122
Pseudomonas fluosescens	AU11136
Pseudomonas fluosescens	AU11164
Pseudomonas fluosescens	AU11235
Pseudomonas fluosescens	AU11518
Pseudomonas fluosescens	AU11706
Pseudomonas fluosescens	AU12271
Pseudomonas fluosescens	AU12597
Pseudomonas fluosescens	AU12644
Pseudomonas fluosescens	AU13852
Pseudomonas fluosescens	AU14440
Pseudomonas fluosescens	AU14705
Pseudomonas fluosescens	AU14917
Pseudomonas fluosescens	AU20219
Pseudomonas fluosescens	AU2390
Pseudomonas fluosescens	AU2989
Pseudomonas fluosescens	AU5633
Pseudomonas fluosescens	AU6026
Pseudomonas fluosescens	AU6308
Pseudomonas fluosescens	AU7350
Pseudomonas fluosescens	BBc6R8
Pseudomonas fluosescens	BRIP34879
Pseudomonas fluosescens	BS2
Pseudomonas fluosescens	C1
Pseudomonas fluosescens	C2
Pseudomonas fluosescens	C3
Pseudomonas fluosescens	C8
Pseudomonas fluosescens	DSM50090
Pseudomonas fluosescens	DSM8569
Pseudomonas fluosescens	EGDAQ6
Pseudomonas fluosescens	et76
Pseudomonas fluosescens	FH5
Pseudomonas fluosescens	FW300N2C3
Pseudomonas fluosescens	FW300N2E3
Pseudomonas fluosescens	GcM51A
Pseudomonas fluosescens	GW456L13
Pseudomonas fluosescens	H14
Pseudomonas fluosescens	H16
Pseudomonas fluosescens	H21
Pseudomonas fluosescens	H24
Pseudomonas fluosescens	HK44
Pseudomonas fluosescens	ICMP11288
Pseudomonas fluosescens	ICMP3636
Pseudomonas fluosescens	LBUM223
Pseudomonas fluosescens	LMG5329
Pseudomonas fluosescens	MEP34
Pseudomonas fluosescens	NCIMB11764
Pseudomonas fluosescens	NT0133
Pseudomonas fluosescens	NZ007
Pseudomonas fluosescens	NZ052
Pseudomonas fluosescens	PA3G8
Pseudomonas fluosescens	PA4C2
Pseudomonas fluosescens	PCL1751
Pseudomonas fluosescens	Pf01
Pseudomonas fluosescens	Pf29Arp
Pseudomonas fluosescens	PICF7
Pseudomonas fluosescens	Ps006
Pseudomonas fluosescens	Ps20
Pseudomonas fluosescens	Ps22
Pseudomonas fluosescens	Ps40
Pseudomonas fluosescens	Ps77
Pseudomonas fluosescens	Q287
Pseudomonas fluosescens	Q8r196
Pseudomonas fluosescens	R124
Pseudomonas fluosescens	S12
Pseudomonas fluosescens	S613
Pseudomonas fluosescens	SBW25
Pseudomonas fluosescens	SF39a
Pseudomonas fluosescens	SF4c
Pseudomonas fluosescens	SRM1
Pseudomonas fluosescens	SS101
Pseudomonas fluosescens	UK4
Pseudomonas fluosescens	UM270
Pseudomonas fluosescens	Wayne1
Pseudomonas fluosescens	WH6
Pseudomonas veronii	1YB2
Pseudomonas veronii	1YdBTEX2
Pseudomonas veronii	DSM13331
Pseudomonas veronii	R4

## Sheet: Table S2
Table S2. Sequencing data of the iceman gut within the European Nucleotide Archive
Study accession	Secondary study accession	Sample accession	Secondary sample accession	Experiment accession	Run accession	Instrument	Library	Sample Name	Sampling site
PRJEB11511	ERP012908	SAMEA3635123	ERS942272	ERX1174270	ERR1094784	Illumina HiSeq 2000	Paired	B0621	Small intestine
PRJEB11511	ERP012908	SAMEA3635132	ERS942281	ERX1174279	ERR1094793	Illumina HiSeq 2500	Paired	C1824	Upper part of the large intestine
PRJEB11511	ERP012908	SAMEA3635133	ERS942282	ERX1174280	ERR1094794	Illumina HiSeq 2500	Paired	C1825	Upper part of the large intestine
PRJEB11511	ERP012908	SAMEA3635127	ERS942276	ERX1174274	ERR1094788	Illumina HiSeq 2000	Paired	B0625	Lower part of the large intestine

## Sheet: Table S3
Table S3. Assembled nucleotide of every species within the four samples
B0621	Nucl		C1824	Nucl		C1825	Nucl		B0625	Nucl
Pseudomonas_veronii	5697146		Pseudomonas_veronii	3265067		Pseudomonas_veronii	3301344		Clostridium_perfringens	3987458
Pseudomonas_syringae	1092037		Clostridium_algidicarnis	2769791		Clostridium_algidicarnis	2759121		Clostridium_sp._Ade.TY	3345302
Pseudomonas_fluorescens	988018		Microbotryum_lychnidis-dioicae_p1A1_Lamole	2279713		Pseudomonas_fluorescens	1624280		Pseudomonas_veronii	3231056
Microbotryum_lychnidis-dioicae_p1A1_Lamole	811382		Pseudomonas_fluorescens	1457213		Microbotryum_lychnidis-dioicae_p1A1_Lamole	1622106		Clostridium_sordellii	2929831
Sporidiobolus_salmonicolor	672510		Sporidiobolus_salmonicolor	1330456		Sporidiobolus_salmonicolor	1080550		Peptostreptococcaceae_bacterium_VA2	1371992
Clostridium_novyi	480259		Acinetobacter_sp._NIPH_284	872920		Pseudomonas_syringae	673244		Clostridium_baratii	1334581
Aeromonas_phage_pAh6-C	208828		Pseudomonas_syringae	674874		Acinetobacter_sp._NIPH_284	617615		Pseudomonas_fluorescens	1279805
Pseudomonas_sp._CFII64	184518		Rhodosporidium_toruloides_NP11	599310		Clostridium_akagii	532524		Pseudomonas_syringae	1093862
Rhodosporidium_toruloides_NP11	184268		Acinetobacter_johnsonii	569351		Clostridium_botulinum	490416		Clostridium_dakarense	946302
Clostridium_akagii	158287		Clostridium_botulinum	542020		Rhodosporidium_toruloides_NP11	354367		Clostridium_perfringens_SM101	738243
Pseudomonas_aeruginosa	127196		Clostridium_akagii	463547		Acinetobacter_johnsonii	350859		Clostridium_akagii	655703
Clostridium_argentinense	126655		Rhodotorula_graminis_WP1	358786		Clostridiales_bacterium_oral_taxon_876	349134		Clostridium_botulinum	648402
Vibrio_phage_VPp1	121577		Pseudomonas_extremaustralis	355854		Rhodotorula_graminis_WP1	315276		Firmicutes_bacterium_CAG:194	572384
Rhodotorula_glutinis_ATCC_204091	120706		Clostridiales_bacterium_oral_taxon_876	304715		Pseudomonas_extremaustralis	307938		Clostridium_carboxidivorans	506718
Pseudomonas_chlororaphis	118790		Pseudomonas_sp._CFII64	304568		Clostridium_carboxidivorans	283947		Clostridium_bifermentans	443681
Pseudomonas_cichorii	117401		Clostridium_pasteurianum	253119		Pseudomonas_sp._CFII64	276988		Pseudomonas_aeruginosa	416538
Rhodotorula_graminis_WP1	116900		Clostridium_carboxidivorans	240177		Clostridium_argentinense	273140		Clostridiales_bacterium_oral_taxon_876	355397
Clostridiales_bacterium_oral_taxon_876	116422		Clostridium_argentinense	237052		Clostridium_pasteurianum	262010		Clostridium_pasteurianum	348326
Pseudomonas_sp._KG01	112123		Clostridiaceae_bacterium_mt10	211587		Clostridium_perfringens	219090		Acinetobacter_guillouiae	332357
Pseudomonas_extremaustralis	99332		Clostridium_perfringens	205722		Clostridium_arbusti	216925		Pseudomonas_sp._CFII64	294554
Clostridium_botulinum	93306		Acinetobacter_lwoffii	191042		Clostridiaceae_bacterium_mt10	207347		Clostridium_sp._KNHs205	277890
Clostridium_pasteurianum	84286		Clostridium_arbusti	187139		Clostridium_lundense	205512		Pseudomonas_chlororaphis	241348
Leucosporidium_scottii	75875		Pseudomonas_sp._KG01	184202		Pseudomonas_sp._KG01	180392		Clostridiaceae_bacterium_mt10	240993
Clostridium_carboxidivorans	71312		Pseudomonas_aeruginosa	183750		Clostridium_tunisiense	177320		Desulfarculus_sp._SPR	239987
Enterobacteria_phage_phiEcoM-GJ1	66004		Leucosporidium_scottii	169362		Clostridium_sp._BL8	172691		Clostridium_lundense	231002
Clostridiaceae_bacterium_mt10	63988		Clostridium_lundense	165237		Pseudomonas_aeruginosa	170958		Clostridium_drakei	222511
Clostridium_sp._BL8	63543		Clostridium_tunisiense	165129		Pseudomonas_chlororaphis	162973		Pseudomonas_extremaustralis	212332
uncultured_bacterium	55224		Clostridium_sp._BL8	161161		Clostridium_drakei	158373		Clostridium_scatologenes	204527
Pseudomonas_entomophila	53571		Rhodotorula_glutinis_ATCC_204091	159889		Clostridium_beijerinckii	150097		Pseudomonas_phage_phiKZ	203899
Clostridium_tunisiense	52769		Pseudomonas_chlororaphis	145653		Pseudomonas_cichorii	141379		Clostridium_argentinense	183571
Pseudomonas_syringae_group_genomosp._3	50957		Pseudomonas_cichorii	139781		Clostridium_perfringens_SM101	141134		Clostridium_kluyveri	156171
Pseudomonas_alcaligenes	48340		Pseudomonas_sp._TKP	127628		Clostridium_acetobutylicum	138803		Pseudomonas_cichorii	152608
Clostridium_lundense	45322		Clostridium_acetobutylicum	124627		Pseudomonas_sp._TKP	135438		Clostridium_beijerinckii	151321
Pseudomonas_sp._Chol1	45132		Clostridium_drakei	117381		Clostridium_sp._HMP27	126190		Clostridium_tunisiense	146677
Clostridium_drakei	44222		Acinetobacter_guillouiae	116344		Pseudomonas_lutea	122533		Chlamydia_trachomatis	144269
Clostridium_arbusti	44004		Clostridium_beijerinckii	114742		Leucosporidium_scottii	120706		Clostridium_arbusti	141058
Pseudomonas_batumici	43528		Clostridium_perfringens_SM101	111762		Clostridium_scatologenes	118519		Clostridium_sp._BL8	139725
Pseudomonas_lutea	41908		Pseudomonas_entomophila	110029		Rhodotorula_glutinis_ATCC_204091	117362		Clostridium_tetanomorphum	138319
Pseudomonas_gingeri	40227		Pseudomonas_lutea	109187		Clostridium_sp._KNHs214	112039		Peptoclostridium_difficile	129610
Pseudomonas_coronafaciens	39263		Acinetobacter_sp._NIPH_236	105942		Clostridium_homopropionicum	110593		Clostridium_homopropionicum	124723
Pseudorhodoferax_sp._Leaf274	39260		Clostridium_homopropionicum	105314		Clostridium_tetanomorphum	104724		Clostridium_acetobutylicum	111987
Pseudomonas_trivialis	37862		Clostridium_scatologenes	102379		Acinetobacter_lwoffii	102459		Pseudomonas_entomophila	111474
Pseudomonas_syringae_group	37479		Clostridium_tetanomorphum	102207		Pseudomonas_mandelii	88639		Clostridium_sp._HMP27	111034
Pseudomonas_sp._TKP	37466		Clostridium_sp._KNHs214	95877		Clostridium_intestinale	88429		Clostridium_algidicarnis	106996
Clostridium_tetanomorphum	36898		Pseudomonas_mandelii	91212		Clostridium_cellulovorans	86688		Pseudomonas_sp._KG01	106947
Pseudomonas_sp._ES3-33	36486		Rhodosporidium_toruloides	87260		Acinetobacter_phage_vB_AbaM_Acibel004	85148		Pseudomonas_batumici	105577
Erwinia_phage_vB_EamM-Y2	35903		Clostridium_sp._HMP27	86421		Rhodosporidium_toruloides	81899		Acinetobacter_sp._ETR1	105152
Pseudomonas_japonica	35636		Clostridium_intestinale	76856		Acinetobacter_sp._NIPH_236	81651		Clostridium_sp._KNHs214	98026
Pseudomonas_sp._LAMO17WK12:I2	35547		Acinetobacter_phage_vB_AbaM_Acibel004	76788		Clostridium_senegalense	78429		Terrisporobacter_othiniensis	97974
Pseudomonas_putida	34098		Clostridium_novyi	75858		Clostridium_novyi	78356		Clostridium_butyricum	97261
Pseudomonas_phage_phiPsa374	33726		Pseudomonas_syringae_group	75538		Pseudomonas_entomophila	76217		Candidatus_Dorea_massiliensis	95114
Clostridium_sp._KNHs214	33169		Pseudomonas_gingeri	72551		Pseudomonas_amygdali	75039		Pseudomonas_lutea	92894
Pseudomonas_brassicacearum	31489		Pseudomonas_syringae_group_genomosp._3	72145		Clostridium_sp._LF2	73466		Deftia_phage_phiW-14	89358
Clostridium_senegalense	30128		Pseudomonas_putida	71263		Clostridium_saccharoperbutylacetonicum	73136		Pseudomonas_sp._TKP	89153
Clostridium_sp._HMP27	29930		Clostridium_cellulovorans	70574		Clostridium_sp._DL-VIII	72543		Clostridium_disporicum	77556
Rhodotorula_taiwanensis_RS1	29324		Clostridium_senegalense	68132		Pseudomonas_gingeri	71619		Pseudomonas_amygdali	76912
Pseudomonas_sp._CF161	29285		Clostridium_sp._LF2	66924		Clostridium_sp._DMHC_10	70992		Clostridium_sp._L74	73809
Clostridium_homopropionicum	28755		Pseudomonas_sp._CF161	66135		Pseudomonas_batumici	70369		Clostridiales_bacterium_oral_taxon_876_str._F0540	72641
Pseudogymnoascus_pannorum	28100		Acinetobacter_baumannii	65899		Clostridiales_bacterium_oral_taxon_876_str._F0540	68576		Pseudomonas_mandelii	71315
Pseudomonas_amygdali	27997		Pseudomonas_amygdali	65655		Pseudomonas_syringae_group	67449		Pseudomonas_fuscovaginae	70394
Janthinobacterium_sp._CG3	27721		Candidatus_Clostridium_anorexicamassiliense	65182		Clostridium_kluyveri	66629		Acinetobacter_johnsonii	69859
Pseudomonas_agarici	26978		Pseudomonas_batumici	64486		Bacillus_subtilis	65356		Pseudomonas_gingeri	69694
Clostridium_scatologenes	26399		Clostridium_kluyveri	63103		Pseudomonas_putida	65281		Clostridium_colicanis	69420
Pseudomonas_taeanensis	25894		Pseudomonas_sp._LAMO17WK12:I2	62920		Clostridium_sp._Maddingley_MBC34-26	63316		Clostridium_novyi	68837
Clostridiales_bacterium_oral_taxon_876_str._F0540	25840		Clostridium_sp._Maddingley_MBC34-26	62054		Clostridium_saccharobutylicum	62637		Clostridium_sp._JC272	66483
Clostridium_saccharoperbutylacetonicum	25838		Clostridium_saccharoperbutylacetonicum	61834		Pseudomonas_fuscovaginae	61151		Clostridium_cadaveris	63992
gamma_proteobacterium_L18	25776		Clostridiales_bacterium_oral_taxon_876_str._F0540	61538		Pseudomonas_sp._CF161	60743		Clostridium_ljungdahlii	63577
Candidatus_Clostridium_anorexicamassiliense	25259		Clostridium_sp._DL-VIII	61289		Pseudomonas_agarici	56494		Prevotella_timonensis	62783
Clostridium_sp._Maddingley_MBC34-26	24907		Clostridium_butyricum	54134		Clostridium_sulfidigenes	55643		Clostridium_autoethanogenum	60438
Pseudomonas_mandelii	23581		Pseudomonas_fuscovaginae	54017		Streptomyces_phage_SF3	54904		Clostridium_tyrobutyricum	60148
Pseudomonas_sp._GM17	23429		Clostridium_sulfidigenes	51792		Pseudomonas_syringae_group_genomosp._3	53664		Pseudomonas_syringae_group	59127
Clostridium_sp._DMHC_10	22886		Pseudomonas_agarici	49484		Pseudomonas_trivialis	53645		Clostridium_sp._mt5	58990
Pseudomonas_syringae_pv._aptata_str._DSM_50252	22706		Pseudomonas_trivialis	47543		Pseudomonas_synxantha	52065		Clostridium_bartlettii_CAG:1329	58554
Clostridium_beijerinckii	22289		Acinetobacter_junii	46900		Pseudomonas_fluorescens_SBW25	51152		Fervidicella_metallireducens	58478
Nitrincola_phage_1M3-16	21434		Methyloversatilis_universalis	46561		Candidatus_Clostridium_anorexicamassiliense	50800		Clostridiaceae_bacterium_mt12	57897
Pseudomonas_fuscovaginae	21157		Clostridium_sp._MS1	45869		Campylobacter_coli	49735		Clostridium_sp._Maddingley_MBC34-26	57082
Clostridium_sp._LF2	21132		Clostridium_saccharobutylicum	45423		Clostridium_sp._MS1	48693		Flavonifractor_plautii	55719
Pseudomonas_fluorescens_group	20838		Pseudomonas_synxantha	43876		Clostridium_sporogenes	47870		Lachnoclostridium_phytofermentans	53361
Pseudomonas_sp._GM21	20646		Clostridium_tyrobutyricum	43024		Pseudomonas_sp._LAMO17WK12:I2	46309		Herminiimonas_sp._CN	51826
Pseudomonas_savastanoi	20551		Clostridium_tetani	42431		Clostridium_ljungdahlii	45686		Clostridium_sp._DL-VIII	49190
Pseudomonas_deceptionensis	20399		Acinetobacter_sp._ANC_3862	41610		Clostridium_butyricum	43429		Clostridium_sp._DMHC_10	47363
Clostridium_sp._DL-VIII	19248		Clostridium_sp._DMHC_10	41542		Acinetobacter_baumannii	42425		Alkaliphilus_metalliredigens	47313
Clostridium_novyi_NT	18983		Clostridium_autoethanogenum	40565		Acinetobacter_guillouiae	42175		Synechococcus_phage_S-SSM4	47256
Pseudogymnoascus_pannorum_VKM_F-3557	18904		Pseudomonas_sp._ES3-33	39342		Fervidicella_metallireducens	41788		uncultured_Mediterranean_phage_uvMED	46756
Clostridium_acetobutylicum	17441		Clostridium_sporogenes	38874		Pseudomonas_coronafaciens	40385		Bacillus_cereus	46683
Clostridium_algidicarnis	16543		Pseudomonas_brassicacearum	38789		Pseudomonas_fluorescens_group	39457		gamma_proteobacterium_L18	45417
Pseudomonas_avellanae	16427		Acinetobacter_parvus	38434		Clostridium_tetani	38897		Clostridium_sp._NCR	45043
Pseudomonas_aeruginosa_3573	16282		Clostridium_ljungdahlii	37457		Pseudomonas_sp._RIT357	38820		Terrisporobacter_glycolicus	45041
Clostridium_kluyveri	16197		Pseudomonas_sp._RIT357	37221		Pelosinus_sp._UFO1	38529		Clostridium_intestinale	44801
Pseudomonas_chlororaphis_subsp._aurantiaca_PB-St2	15798		Pseudomonas_deceptionensis	36823		Clostridium_sp._mt5	38094		Pseudomonas_putida	44797
Helicobacter_pylori	15458		Acinetobacter_sp._ETR1	35227		Clostridiaceae_bacterium_mt12	37049		Clostridium_mangenotii	44272
Pseudomonas_sp._Lz4W	15281		Pseudomonas_sp._URMO17WK12:I12	33851		Acinetobacter_parvus	36687		Paenibacillus_sp._A3	42448
Pseudomonas_synxantha	15032		Fervidicella_metallireducens	33634		Pseudomonas_sp._RIT-PI-q	36536		Pseudomonas_fluorescens_group	42092
Pseudomonas_phage_DL60	15000		Pseudomonas_sp._CBZ-4	33183		Pseudomonas_sp._Chol1	36141		Trichuris_trichiura	41529
Pseudomonas_sp._In5	14771		Aeromonas_phage_vB_AsaM-56	32794		Clostridium_disporicum	35975		Fangia_hongkongensis	41309
Clostridium_butyricum	14622		Clostridium_sp._mt5	32556		Pseudomonas_psychrophila	35494		Bacteroides_cellulosilyticus	40843
Pseudomonas_psychrophila	14247		Pseudomonas_fluorescens_SBW25	32476		Bacillus_cereus	34951		Bacteroides_fragilis	40537
Clostridium_tyrobutyricum	14205		Pseudomonas_sp._Chol1	32413		Acinetobacter_sp._ANC_3862	34744		Pseudomonas_brassicacearum	39132
blood_disease_bacterium_R229	13981		Caloranaerobacter_sp._TR13	31600		Acinetobacter_junii	34364		Clostridium_sp._MS1	38751
Pseudomonas_sp._RIT-PI-q	13942		Clostridium_termitidis	31013		Caldisalinibacter_kiritimatiensis	32614		Pseudomonas_sp._ES3-33	38531
Clostridium_sulfidigenes	13927		Pseudomonas_fluorescens_group	30968		Pseudomonas_sp._ES3-33	32148		Pseudomonas_agarici	38515
Clostridium_sp._mt5	13279		Alkaliphilus_metalliredigens	30588		Clostridium_tyrobutyricum	31924		Blautia_hydrogenotrophica	38178
Caldisalinibacter_kiritimatiensis	12869		Clostridium_hydrogeniformans	30425		Clostridium_autoethanogenum	31695		Clostridium_sporogenes	38136
Pseudomonas_rhodesiae	12623		Bacillus_cereus	29601		Pseudomonas_brassicacearum	31450		Clostridium_sp._LF2	37831
Desulfosporosinus_sp._OT	12177		Pseudomonas_sp._RIT-PI-q	29307		Chlamydia_trachomatis	30775		Bacillus_thuringiensis	37756
Acetivibrio_cellulolyticus	11960		Pseudomonas_sp._M47T1	29257		Caloramator_sp._ALD01	30502		Pseudomonas_trivialis	37530
Alkaliphilus_metalliredigens	11958		Clostridiaceae_bacterium_mt12	29256		Caloramator_australicus	30458		Clostridium_sp._C8	37087
Sulfuricella_denitrificans	11815		Clostridium_disporicum	28998		Pseudomonas_sp._PAMC_26793	29236		Pseudomonas_japonica	36920
Clostridium_phage_phiCP7R	11742		Streptomyces_phage_SF3	28707		Pseudomonas_sp._GM18	29125		Pseudomonas_sp._M47T1	36798
Clostridium_disporicum	11720		Caldisalinibacter_kiritimatiensis	28652		Pseudomonas_deceptionensis	29002		Clostridium_cellulovorans	36695
Pseudomonas_sp._QTF5	11615		Pseudomonas_sp._CHM02	28579		Pseudomonas_fluorescens_WH6	28810		Pseudomonas_sp._CF161	35280
Cupriavidus_metallidurans	11545		Pseudomonas_sp._GM18	27551		Aeromonas_phage_vB_AsaM-56	28780		Bacillus_thuringiensis_serovar_israelensis_ATCC_35646	35055
Pseudomonas_sp._M47T1	11388		Chlamydia_trachomatis	26630		Pseudomonas_sp._Leaf15	28640		Pseudomonas_sp._Chol1	34924
Pseudomonas_sp._GM78	11256		Desulfosporosinus_sp._OT	26576		Clostridium_cellobioparum	28503		Bacillus_virus_1	34699
Pseudomonas_sp._CBZ-4	11056		Pseudorhodoferax_sp._Leaf274	26083		Clostridiisalibacter_paucivorans	28311		Acinetobacter_phage_vB_AbaM_Acibel004	34481
Pseudomonas_stutzeri	11025		Acinetobacter_sp._AG1	25587		Pseudomonas_sp._CHM02	28097		Clostridium_sp._CL-2	33947
Pseudomonas_sp._Ant30-3	10969		Pseudomonas_japonica	25472		Clostridium_sordellii	27862		Clostridium_aceticum	33251
Clostridium_cadaveris	10905		Bacillus_subtilis	25154		Pseudomonas_sp._URMO17WK12:I12	27677		Caloranaerobacter_azorensis	32903
Pseudomonas_sp._BRH_c35	10767		Caloramator_australicus	24945		Clostridium_termitidis	27309		Rhodotorula_taiwanensis_RS1	32756
Pseudomonas_sp._URMO17WK12:I12	10614		Pseudomonas_cichorii_JBC1	24822		Pseudomonas_japonica	27122		Clostridium_ljungdahlii_DSM_13528	32727
Pseudomonas_sp._GM48	10570		Pseudomonas_stutzeri	24751		Pseudomonas_viridiflava	26979		Clostridium_cylindrosporum	32640
Pseudomonas_caricapapayae	10527		Pseudomonas_poae	24440		Clostridium_hydrogeniformans	26762		Alkaliphilus_oremlandii	32474
Pseudomonas_azotifigens	10077		Clostridium_cadaveris	24395		Alkaliphilus_metalliredigens	26510		Clostridium_tetani	31809
Clostridium_saccharobutylicum	10026		Pseudomonas_fluorescens_WH6	24175		Pseudomonas_stutzeri	26418		Desulfosporosinus_sp._OT	31482
Clostridium_intestinale	10008		Pseudomonas_sp._Leaf15	23782		Clostridium_cylindrosporum	26317		Candidatus_Clostridium_anorexicamassiliense	31054
Pseudobacteroides_cellulosolvens	9909		Clostridium_carboxidivorans_P7	23564		Prevotella_timonensis	26123		Pseudomonas_sp._LAMO17WK12:I2	30402
Caldanaerobius_polysaccharolyticus	9842		Pseudomonas_sp._FH4	23457		Pseudomonas_savastanoi	25752		Acetivibrio_cellulolyticus	30229
Marinobacter_lipolyticus	9763		Acetivibrio_cellulolyticus	23415		Pseudomonas_libanensis	25654		Clostridium_saccharoperbutylacetonicum	30056
Burkholderia_sp._K24	9722		Pseudomonas_coronafaciens	23209		Pseudomonas_phage_PaMx25	25547		Clostridium_bifermentans_ATCC_638	29949
Clostridium_perfringens	9486		bacterium_MS4	23122		Desulfosporosinus_sp._OT	25259		Clostridium_perfringens_ATCC_13124	29941
Caloramator_sp._ALD01	9311		Pseudomonas_taeanensis	22716		Acetivibrio_cellulolyticus	25111		Pseudomonas_sp._Ant30-3	28831
Pseudomonas_sp._URHB0015	9279		Campylobacter_coli	22598		Clostridium_purinilyticum	25040		Acetobacterium_bakii	28802
Pseudomonas_sp._GM102	9216		Selenomonas_ruminantium	22193		Pseudorhodoferax_sp._Leaf274	24831		Clostridium_saccharobutylicum	28689
Pseudomonas_cichorii_JBC1	9203		Caloramator_sp._ALD01	22022		Pseudobacteroides_cellulosolvens	24354		Acinetobacter_sp._Root1280	28390
Pelosinus_sp._UFO1	9103		Betaproteobacteria_bacterium_MOLA814	21882		Pseudomonas_sp._FH4	24290		Turicibacter_sanguinis	28174
Pseudomonas_sp._Leaf127	8951		Pseudomonas_alcaligenes	21824		Acetobacterium_bakii	23814		Pseudomonas_sp._PAMC_25886	27901
Clostridium_ljungdahlii	8678		Pseudomonas_sp._QTF5	21433		Pseudomonas_sp._GM21	23762		Gottschalkia_acidurici	27688
Achromobacter_insuavis	8585		Pseudomonas_sp._GM21	21420		Pseudomonas_sp._Ant30-3	23750		Oxobacter_pfennigii	27664
Hordeum_vulgare_subsp._vulgare	8548		Pelosinus_sp._UFO1	21384		Elizabethkingia_miricola	23249		Pseudomonas_aeruginosa_PA99	27533
Peptococcaceae_bacterium_CEB3	8267		Clostridium_purinilyticum	21352		Caloranaerobacter_sp._TR13	23143		Clostridium_sp._7_2_43FAA	27059
Ilyobacter_polytropus	8243		Acinetobacter_johnsonii_CIP_64.6	21177		Pseudomonas_alcaligenes	22772		Pseudomonas_fluorescens_WH6	26930
Pseudomonas_sp._GM67	8022		Pseudomonas_savastanoi	20739		Helicobacter_pylori	22736		Pseudomonas_phage_PA11	26793
Oxalobacteraceae_bacterium_IMCC9480	7768		Pseudomonas_sp._In5	20650		Pseudomonas_sp._CBZ-4	22679		Pseudomonas_mediterranea	26708
Frateuria_aurantia	7723		blood_disease_bacterium_R229	20522		Pseudomonas_poae	22489		Clostridium_sulfidigenes	26506
Pseudomonas_fragi	7692		Pseudoalteromonas_Phage_H103	20312		Pseudomonas_sp._In5	22089		Pseudomonas_syringae_pv._spinaceae	26360
Helicobacter_pylori_98-10	7630		Pseudomonas_fragi	20310		Clostridium_carboxidivorans_P7	21749		bacterium_MS4	25871
Pseudomonas_alkylphenolia	7622		Pseudomonas_sp._RIT-PI-o	20026		Janthinobacterium_sp._CG3	21618		Clostridium_butyricum_DORA_1	25791
Rhodopseudomonas_palustris_BisB5	7592		Caldanaerobius_polysaccharolyticus	19588		Pseudomonas_sp._RIT-PI-o	21454		Clostridium_hydrogeniformans	25284
Pseudomonas_sp._CF149	7506		Acinetobacter_johnsonii_SH046	19513		Desulfosporosinus_orientis	20913		Pseudomonas_coronafaciens	25051
Haemophilus_influenzae	7370		Pseudomonas_sp._GM17	19282		Pseudomonas_sp._M47T1	20908		Acinetobacter_baumannii	24664
Pseudomonas_sp._Root9	7146		Pseudomonas_viridiflava	19189		Acinetobacter_johnsonii_SH046	20826		Prevotella_copri	24425
Pseudogymnoascus_destructans_20631-21	7124		gamma_proteobacterium_L18	19130		Aeromonas_phage_pAh6-C	20339		Clostridium_baratii_str._Sullivan	24069
Pseudomonas_lundensis	6652		Acinetobacter_johnsonii_ANC_3681	18897		Oxobacter_pfennigii	20339		Caldisalinibacter_kiritimatiensis	24006
Bacillus_phage_BCD7	6635		Oxobacter_pfennigii	18892		Pseudozyma_hubeiensis_SY62	20304		Sedimentibacter_sp._B4	23907
Pseudomonas_phage_phiPSA1	6562		uncultured_bacterium	18566		Clostridium_argentinense_CDC_2741	20113		Pseudomonas_fluorescens_SBW25	23873
Pseudomonas_sp._FH4	6521		Chromobacterium_violaceum	18396		bacterium_MS4	20018		Clostridium_celatum	23801
Doryteuthis_pealeii	6517		Clostridium_sp._C8	18348		blood_disease_bacterium_R229	19594		Pseudomonas_sp._PAMC_26793	23758
Pseudomonas_sp._10B238	6481		Pseudomonas_syringae_pv._primulae	18178		Pseudomonas_sp._PAMC_25886	19301		Pseudomonas_viridiflava	23602
Clostridium_cylindrosporum	6470		Clostridium_cellobioparum	17821		Acinetobacter_sp._AG1	18858		Clostridium_phage_phiSM101	23297
Pseudomonas_meliae	6429		Pseudomonas_sp._GM102	17797		Pseudomonas_mediterranea	18781		Pseudomonas_cichorii_JBC1	23273
Pseudomonas_pelagia	6311		Pseudomonas_sp._Root329	17725		gamma_proteobacterium_L18	18703		Pseudomonas_azotifigens	23196
Clostridium_hydrogeniformans	6250		Thermobrachium_celere	17398		Clostridium_clariflavum	18634		Pseudomonas_deceptionensis	22882
Pseudomonas_putida_group	6240		Pseudomonas_psychrophila	17257		Caldanaerobius_polysaccharolyticus	18507		Pseudomonas_syringae_group_genomosp._3	22824
Pseudomonas_sp._StFLB209	6240		Janthinobacterium_sp._CG3	16933		Pseudomonas_entomophila_L48	17912		Pseudomonas_synxantha	22805
Ferriphaselus_amnicola	6116		Pseudomonas_alkylphenolia	16932		Omnitrophica_WOR_2_bacterium_SM23_29	17810		Pseudomonas_alcaligenes	22686
Pseudomonas_sp._FH1	6098		Acetobacterium_bakii	16810		Pseudomonas_sp._GM49	17656		Pseudomonas_sp._GM17	21895
Fervidicella_metallireducens	6085		Pseudomonas_sp._Os17	16773		Pseudomonas_sp._URHB0015	17572		Clostridium_carboxidivorans_P7	21882
Clostridium_pasteurianum_DSM_525_=_ATCC_6013	6001		Klebsiella_pneumoniae	16761		Bacillus_thuringiensis	17314		Pseudomonas_sp._CHM02	21749
Pseudomonas_poae	5974		Pseudomonas_sp._FH1	16656		Pseudomonas_sp._PI1	17281		Clostridium_sp._ATCC_BAA-442	21383
Pseudomonas_sp._Os17	5963		Pseudomonas_sp._GM67	16379		Pseudomonas_extremaustralis_14-3_substr._14-3b	17146		Herbinix_sp._SD1D	21339
Pseudomonas_sp._DSM_29165	5909		Clostridium_cellulovorans_743B	16247		Caloranaerobacter_azorensis	17113		Escherichia_phage_ECML-117	21328
Clostridium_argentinense_CDC_2741	5822		Clostridium_sordellii	16237		Pseudomonas_sp._Root329	16958		Clostridiales_bacterium_DRI-13	21048
Clostridium_chauvoei	5812		Clostridium_aceticum	16140		Clostridium_papyrosolvens	16948		Pseudomonas_psychrophila	20934
Pseudomonas_endophytica	5700		Pseudomonas_sp._PAMC_25886	16125		Klebsiella_pneumoniae	16943		Pseudomonas_sp._SHC52	20849
Pseudomonas_resinovorans	5695		Clostridium_baratii	16039		Pseudomonas_sp._655	16521		Pseudomonas_sp._GM18	20361
Pseudomonas_sp._PH1b	5687		Clostridium_homopropionicum_DSM_5847	15918		Pseudomonas_syringae_pv._primulae	16497		Acinetobacter_bereziniae	19890
Comamonas_testosteroni	5678		Pseudomonas_sp._URHB0015	15614		Pseudomonas_sp._GM48	16190		Pseudomonas_sp._GM48	19518
Pseudomonas_libanensis	5616		Fonsecaea_pedrosoi_CBS_271.37	15379		Pseudomonas_protegens	16031		Pseudomonas_sp._GM21	19429
Pseudomonas_extremaustralis_14-3_substr._14-3b	5609		Clostridiisalibacter_paucivorans	15150		Clostridium_sp._C8	15944		Clostridium_papyrosolvens	19355
Escherichia_coli	5600		Pseudomonas_libanensis	15078		Pseudomonas_sp._GM78	15762		Prevotella_disiens	19015
Pseudogymnoascus_pannorum_VKM_F-3775	5588		Clostridium_bornimense	15043		Pseudomonas_sp._DSM_28140	15620		Pseudomonas_syringae_pv._primulae	18951
Pseudomonas_phage_JG024	5450		Aeromonas_phage_pAh6-C	14821		Caldicoprobacter_oshimai	15576		Leuconostoc_carnosum	18420
Pseudomonas_chloritidismutans	5436		Gottschalkia_acidurici	14785		Pseudomonas_sp._12M76_air	15569		Pseudomonas_syringae_pv._castaneae	18405
Clostridium_sp._C8	5425		Alkaliphilus_transvaalensis	14633		Pseudomonas_sp._GM102	15397		Pelosinus_fermentans	18378
Piloderma_croceum_F_1598	5402		Pseudomonas_entomophila_L48	14611		Pseudomonas_sp._Leaf127	15371		Pseudomonas_libanensis	18276
Pseudomonas_phage_F8	5397		Caloramator_mitchellensis	14366		Ilyobacter_polytropus	15359		Clostridium_senegalense	18267
Clostridium_autoethanogenum	5388		Clostridium_sp._7_2_43FAA	14338		Bacillus_sp._LF1	15283		Clostridium_paraputrificum	18235
Selenomonas_ruminantium	5376		Pseudomonas_mediterranea	14338		Pseudomonas_sp._GM17	15193		Pseudomonas_sp._DSM_29165	18165
Desulfosporosinus_sp._I2	5315		Pseudomonas_sp._StFLB209	14199		Pseudomonas_sp._UW4	15140		Clostridium_purinilyticum	18156
Butyrivibrio_sp._AE2032	5261		Pseudomonas_chloritidismutans	14092		Pseudomonas_sp._GM67	15124		Clostridia_bacterium_UC5.1-1D1	18115
Pseudomonas_sp._DSM_29166	5255		Pseudomonas_corrugata	13922		Pseudomonas_sp._GM80	15043		Herbinix_hemicellulosilytica	17744
Pseudomonas_sp._TJI-51	5246		Bacillus_sp._LF1	13901		Pseudomonas_sp._StFLB209	14912		Bacillus_cereus_group	17300
Burkholderia_sp._RPE64	5184		Acinetobacter_sp._CIP_102529	13476		Acinetobacter_tjernbergiae	14899		Clostridium_cellobioparum	17264
Pseudomonas_fluorescens_SBW25	5164		Pseudomonas_sp._Ant30-3	13455		Chromobacterium_violaceum	14884		Carnobacterium_maltaromaticum	17226
Hungatella_hathewayi	5152		Paenibacillus_wynnii	13412		Anaerosalibacter_sp._ND1	14744		Anaerosalibacter_sp._ND1	17169
Caldicoprobacter_oshimai	5056		Desulfosporosinus_sp._I2	13264		Clostridium_cadaveris	14718		Clostridiisalibacter_paucivorans	16913
Burkholderia_sp._Leaf177	5041		Pseudomonas_orientalis	13247		Pseudomonas_sp._QTF5	14649		Acinetobacter_guillouiae_CIP_63.46	16652
Clostridium_aceticum	4888		Pseudomonas_sp._CF149	13133		Acinetobacter_johnsonii_CIP_64.6	14631		Clostridia_bacterium_UC5.1-2H11	16212
Thermoanaerobacterium_thermosaccharolyticum	4867		Caloranaerobacter_azorensis	13065		Clostridium_baratii	14599		Pseudomonas_sp._RIT-PI-q	16076
Alkaliphilus_transvaalensis	4826		Melampsora_larici-populina_98AG31	13048		Acinetobacter_sp._ETR1	14561		Blautia_sp._CAG:237	15891
Pseudomonas_phage_LBL3	4732		Helicobacter_pylori	13030		Pseudomonas_rhizosphaerae	14469		Acinetobacter_guillouiae_NIPH_991	15623
Clostridium_purinilyticum	4725		Clostridium_cylindrosporum	12704		Clostridium_homopropionicum_DSM_5847	14368		Caldicoprobacter_oshimai	15526
Peptococcaceae_bacterium_BICA1-8	4690		Cronobacter_sakazakii	12370		Lachnobacterium_bovis	14109		Pseudomonas_sp._250J	15256
Burkholderia_plantarii	4678		Pseudomonas_sp._GM50	12261		Fonsecaea_pedrosoi_CBS_271.37	14043		Caloramator_australicus	15173
Pseudomonas_sp._10-1B	4667		Clostridium_sp._L74	12251		Pseudomonas_sp._Os17	13981		Acidovorax_delafieldii	15140
Pseudogulbenkiania_sp._MAI-1	4658		Pseudomonas_sp._GM49	12186		Methyloversatilis_universalis	13924		Butyrivibrio_crossotus_CAG:259	15086
Pseudogymnoascus_pannorum_VKM_F-103	4654		Bradyrhizobium_sp._WSM2254	12080		Pseudomonas_cichorii_JBC1	13877		Treponema_succinifaciens	15008
Pseudomonas_syringae_pv._maculicola	4643		Pseudobacteroides_cellulosolvens	12013		Clostridium_botulinum_D_str._1873	13721		Clostridium_bolteae	14812
Bacillus_coagulans	4627		Pseudomonas_syringae_pv._aptata_str._DSM_50252	11902		Pseudomonas_fragi	13668		Pseudomonas_taeanensis	14782
Escherichia_phage_ECML-117	4604		Pseudomonas_sp._10B238	11707		Pseudomonas_sp._MRSN12121	13503		Pseudomonas_sp._W15Feb9B	14768
Pseudomonas_sp._Ag1	4533		Pseudomonas_aeruginosa_3573	11685		Pseudomonas_sp._Root569	13493		Caloramator_mitchellensis	14732
Pseudomonas_amygdali_pv._eriobotryae	4482		Clostridia_bacterium_UC5.1-2F7	11651		Paenibacillus_sophorae	13318		Robinsoniella_sp._KNHs210	14722
Glaciozyma_antarctica	4460		Pseudomonas_sp._655	11495		Pseudomonas_sp._PH1b	13264		Clostridium_hiranonis	14701
Pseudomonas_corrugata	4419		Acinetobacter_sp._Root1280	11432		Duganella_sp._Leaf126	13137		Acinetobacter_phage_Ac42	14602
Alteromonas_sp._ALT199	4411		Staphylococcus_phage_vB_SepS_SEP9	11372		Pseudomonas_chloritidismutans	13013		Clostridium_sp._CAG:265	14534
Bacillus_sp._FJAT-28004	4385		Pseudomonas_sp._5	11309		Gottschalkia_acidurici	12763		Bacillus_sp._37MA	14524
Azoarcus_sp._BH72	4357		Clostridium_sp._CAG:221	11060		Clostridium_sp._CL-6	12667		Cellulosilyticum_lentocellum	14459
Clostridium_haemolyticum	4305		Coniosporium_apollinis_CBS_100218	10979		Bacteroides_uniformis	12662		Desulfosporosinus_sp._I2	14456
Paenibacillus_sp._FSL_H7-0737	4294		Acinetobacter_sp._P8-3-8	10940		Pelosinus_fermentans	12644		Pseudomonas_sp._QTF5	14451
Azotobacter_vinelandii	4249		Pseudomonas_fluorescens_R124	10901		Clostridia_bacterium_UC5.1-2F7	12537		Pseudomonas_fluorescens_HK44	14349
Pelosinus_fermentans	4222		Acinetobacter_sp._NIPH_809	10827		Clostridium_sp._KNHs205	12535		Pseudomonas_phage_DL52	14167
Clostridium_sporogenes	4211		Caldicoprobacter_oshimai	10822		Pseudomonas_corrugata	12495		Pseudomonas_alkylphenolia	14115
Methylomicrobium_album	4185		Pseudomonas_sp._GM48	10820		Clostridium_aceticum	12309		Entamoeba_histolytica_HM-1:IMSS-B	14060
Cloning_vector_pScosBC1	4173		Clostridium_sp._BNL1100	10772		Clostridium_cellulosi	12211		Bacillus_sp._FJAT-27997	14045
Paenibacillus_graminis	4127		Prevotella_timonensis	10771		Bacillus_smithii	12066		Pseudomonas_corrugata	14037
Comamonas_aquatica	4038		Pseudomonas_sp._NBRC_111137	10649		Desulfosporosinus_sp._I2	12053		Caenorhabditis_remanei	13978
Pseudomonas_sp._5	4038		Carnobacterium_mobile	10587		Acinetobacter_johnsonii_ANC_3681	12030		Clostridium_autoethanogenum_DSM_10061	13976
Microbotryum_cf._violaceum_BFL-2013	4004		Pseudomonas_sp._Root569	10579		Anaerovorax_odorimutans	11992		Clostridium_sp._CL-6	13786
Clostridiaceae_bacterium_mt12	3990		Clostridium_diolis	10546		Verruconis_gallopava	11948		Caloranaerobacter_sp._TR13	13670
Clostridium_novyi_A_str._4570	3968		Pseudomonas_avellanae	10514		Pseudomonas_sp._GM79	11634		Pseudomonas_sp._FH1	13564
Pseudomonas_sp._Root329	3890		Peptococcaceae_bacterium_CEB3	10513		Alkaliphilus_oremlandii	11568		Bacillus_sp._H1a	13524
Pseudomonas_sp._GM50	3889		Collimonas_arenae	10485		Sporothrix_brasiliensis_5110	11565		Achromobacter_sp.	13502
Clostridium_sp._CAG:43	3844		Pseudozyma_hubeiensis_SY62	10338		Bacillus_sp._FJAT-28004	11561		Paenibacillus_sp._FF9	13380
Clostridium_sp._CAG:221	3805		Pseudomonas_resinovorans	10319		Clostridium_sp._L74	11492		Prevotella_sp._oral_taxon_299	13258
Desulfitibacter_alkalitolerans	3763		Bacillus_sp._FJAT-28004	10211		Acetobacterium_dehalogenans	11472		Pseudomonas_mendocina	13254
Pseudomonas_sp._MRSN12121	3750		Pseudomonas_sp._PAMC_26793	10110		Staphylococcus_phage_vB_SepS_SEP9	11442		Desulfosporosinus_sp._Tol-M	13197
Paenibacillus_sp._JDR-2	3748		Clostridium_pasteurianum_BC1	10076		Pseudomonas_sp._CF149	11371		Clostridium_sordellii_VPI_9048	12908
Pseudomonas_syringae_group_genomosp._7	3710		Clostridium_litorale	9638		Escherichia_coli	11355		Hungatella_hathewayi	12777
Clostridium_tetani	3707		Acinetobacter_tjernbergiae	9592		Sedimentibacter_sp._B4	11062		Clostridium_sp._JCC	12584
Pseudomonas_mendocina_ymp	3663		Pseudomonas_sp._DSM_28140	9526		Desulfosporosinus_sp._HMP52	11015		Propionispira_raffinosivorans	12570
Pseudomonas_sp._Root569	3643		Pseudomonas_sp._Root9	9521		Pseudomonas_sp._CFII68	10936		Clostridium_sp._HGF2	12555
Pseudomonas_sp._R62	3624		Clostridium_colicanis	9467		Pseudoalteromonas_Phage_H103	10930		Betaproteobacteria_bacterium_MOLA814	12525
Alkaliphilus_oremlandii_OhILAs	3620		Pseudomonas_tolaasii	9416		Pseudomonas_syringae_group_genomosp._7	10930		Pseudomonas_mendocina_ymp	12419
Burkholderia_oklahomensis	3617		Ilyobacter_polytropus	9403		Flavobacterium_hydatis	10909		Burkholderia_pseudomallei	12415
Peptoclostridium_difficile_CD196	3601		Laccaria_bicolor_S238N-H82	9315		Clostridium_sartagoforme	10858		Clostridium_sartagoforme	12365
Pseudomonas_phage_phiKZ	3567		Desulfosporosinus_acidiphilus	9300		Pseudomonas_fluorescens_HK44	10774		Desulfitobacterium_metallireducens	12326
uncultured_proteobacterium_QS1	3545		Acinetobacter_baumannii_AYE	9292		Butyrivibrio_sp._LC3010	10701		Eubacterium_acidaminophilum	12254
Lactobacillus_koreensis	3534		Pseudomonas_extremaustralis_14-3_substr._14-3b	9281		Acinetobacter_sp._CIP_102529	10680		Pseudomonas_fluorescens_Q8r1-96	12245
Desulfosporosinus_youngiae	3527		Pseudomonas_sp._CFII68	9214		Pseudomonas_sp._Ag1	10620		Pseudomonas_sp._CBZ-4	12221
Pseudomonas_viridiflava	3506		Pseudomonas_azotifigens	9185		Peptococcaceae_bacterium_BICA1-8	10396		Pseudomonas_phage_DL60	12215
Azoarcus_sp._PA01	3496		Anaerosalibacter_sp._ND1	9172		Pseudomonas_sp._W15Feb9B	10386		Pseudomonas_sp._In5	12208
Clostridium_sartagoforme	3480		Batrachochytrium_dendrobatidis_JAM81	9122		Paenibacillus_sp._FSL_H7-0737	10181		Pseudomonas_denitrificans	12130
Acidovorax_sp._Leaf78	3452		Peptostreptococcaceae_bacterium_VA2	9115		Pseudomonas_sp._GM50	10128		Bacteroides_caccae	12105
Clostridium_perfringens_SM101	3450		Acinetobacter_venetianus	9104		Janthinobacterium_lividum	10067		Microbotryum_cf._violaceum_BFL-2013	12002
Acetobacterium_bakii	3420		Pseudomonas_sp._Leaf127	9079		Pseudomonas_resinovorans	9994		Pseudomonas_sp._Ag1	11985
Clostridium_phage_phiCPV4	3395		Acinetobacter_towneri	9059		Pseudomonas_sp._DSM_28142	9983		Pseudomonas_protegens	11975
Jeotgalibacillus_campisalis	3395		Pseudomonas_sp._W15Feb9B	9049		Paenibacillus_sp._GD6	9959		Clostridium_diolis	11828
bacterium_MS4	3380		Acinetobacter_pittii	9014		Pseudomonas_avellanae	9832		Escherichia_coli	11789
Clostridium_sp._L74	3373		Pseudomonas_sp._Ag1	8911		Bacillus_sp._SA1-12	9813		Pseudomonas_amygdali_pv._mellea	11625
Caloramator_mitchellensis	3372		Halomonas_xinjiangensis	8744		Pseudomonas_sp._TJI-51	9725		Pseudomonas_sp._Leaf434	11606
Hordeum_vulgare	3365		Cupriavidus_metallidurans	8683		Pseudomonas_sp._45MFCol3.1	9709		Pseudomonas_sp._GM49	11585
Burkholderia_sp._MSHR3999	3278		Peptococcaceae_bacterium_BICA1-8	8625		Betaproteobacteria_bacterium_MOLA814	9652		Acinetobacter_parvus	11421
Pseudomonas_sp._61-3	3271		Anaerovorax_odorimutans	8608		Clostridium_methoxybenzovorans	9552		Pseudomonas_syringae_pv._atrofaciens	11408
Clostridium_botulinum_D_str._1873	3205		Acinetobacter_ursingii	8551		Clostridium_butyricum_DORA_1	9529		Pseudomonas_sp._Lz4W	11386
Pseudomonas_fluorescens_F113	3181		Pseudomonas_sp._45MFCol3.1	8527		Clostridium_cylindrosporum_DSM_605	9420		Pseudomonas_thermotolerans	11345
Chromobacterium_piscinae	3168		Gulbenkiania_mobilis	8502		Caldicellulosiruptor_obsidiansis	9415		Pseudomonas_extremaustralis_14-3_substr._14-3b	11328
Pseudomonas_orientalis	3157		Pseudomonas_sp._Root401	8432		Pseudomonas_sp._NBRC_111137	9403		Clostridium_termitidis	11267
Pseudomonas_frederiksbergensis	3156		Clostridium_botulinum_D_str._1873	8428		Pseudomonas_syringae_pv._aptata_str._DSM_50252	9362		Pseudomonas_sp._GM78	11207
Variovorax_paradoxus	3141		Pseudomonas_sp._TJI-51	8410		Bacillus_sp._J37	9323		Pseudomonas_sp._GM50	11153
Geobacillus_sp._WCH70	3115		Burkholderia_multivorans	8384		Proteocatella_sphenisci	9313		Comamonas_testosteroni	11089
Pseudomonas_sp._ARP3	3109		Burkholderia_phymatum	8378		Pseudomonad_phage_gh-1	9301		Pseudomonas_aeruginosa_PA103	11078
Caloranaerobacter_azorensis	3104		Massilia_sp._WF1	8359		Clostridium_josui	9269		Pseudomonas_sp._Root329	11073
Clostridium_baratii	3054		Pseudomonas_taetrolens	8271		Pectobacterium_carotovorum	9152		Pseudomonas_sp._12M76_air	10974
Pseudomonas_sp._Leaf15	2984		Pseudomonas_simiae	8258		Pseudomonas_amygdali_pv._lachrymans_str._M302278	9132		Azoarcus_sp._BH72	10905
Clostridium_beijerinckii_NCIMB_8052	2946		Aeromonas_hydrophila	8253		Pseudomonas_sp._Root9	9103		Pseudomonas_sp._Leaf127	10833
Oxobacter_pfennigii	2905		Pseudomonas_sp._GM78	8234		Pseudomonas_tolaasii	9072		Sarcina_ventriculi	10786
Vibrio_cholerae	2903		Oxalobacter_formigenes	8194		Eubacterium_acidaminophilum_DSM_3953	9038		Clostridium_sp._CAG:221	10780
Rhodosporidium_toruloides	2895		Pelosinus_fermentans	8170		Proteiniclasticum_ruminis	9024		Pseudomonas_syringae_pv._antirrhini	10737
Pseudomonas_taetrolens	2888		Bacillus_methanolicus	8125		Clostridium_sp._CL-2	9021		Pseudomonas_sp._DSM_29164	10734
Pseudomonas_cremoricolorata	2881		uncultured_proteobacterium_QS1	8094		Pseudomonas_taeanensis	9016		Pseudomonas_sp._BRH_c35	10733
Bacillus_mycoides	2868		Pseudomonas_sp._DSM_28142	8078		Helicobacter_pylori_98-10	8979		Acetobacterium_dehalogenans	10686
Clostridium_homopropionicum_DSM_5847	2865		Clostridium_sp._K25	8021		Staphylococcus_aureus	8977		Youngiibacter_fragilis	10656
Clostridium_sp._BNL1100	2864		Flavobacterium_hydatis	7953		Bacillus_akibai	8974		Caloramator_sp._ALD01	10586
Pseudomonas_simiae	2830		Pseudomonas_fluorescens_BBc6R8	7880		Achromobacter_sp.	8970		Peptoclostridium_difficile_CD196	10572
Clostridiales_bacterium_VE202-01	2809		Ethanoligenens_harbinense	7867		Pseudomonas_sp._Leaf434	8933		Pseudomonas_sp._GM67	10501
Pseudomonas_sp._Leaf48	2804		Pseudomonas_fluorescens_HK44	7811		Bacillus_sp._UNC322MFChir4.1	8889		Lichtheimia_hongkongensis	10449
Nitrosospira_briensis	2795		Sedimentibacter_sp._B4	7802		Pseudomonas_azotifigens	8873		Clostridium_tetanomorphum_DSM_665	10403
Klebsiella_pneumoniae	2769		Desulfosporosinus_orientis	7783		Desulfosporosinus_sp._Tol-M	8824		Bacillus_nealsonii	10296
Noviherbaspirillum_sp._Root189	2767		Youngiibacter_fragilis	7670		Clostridiales_bacterium_mt11	8811		Oxalobacteraceae_bacterium_IMCC9480	10287
Pseudomonas_sp._URIL14HWK12:I6	2731		Methanococcoides_methylutens	7653		Peptococcaceae_bacterium_CEB3	8795		Bacillus_sp._UNC322MFChir4.1	10282
Pseudomonas_sp._GM49	2709		Caldicellulosiruptor_obsidiansis	7601		Flavobacterium_johnsoniae_UW101	8793		Pseudomonas_amygdali_pv._mori	10248
Advenella_mimigardefordensis	2706		Alkaliphilus_oremlandii	7562		Pseudomonas_putida_GB-1	8785		Acinetobacter_phage_Acj9	10199
Pseudomonas_fluorescens_A506	2686		Pseudomonas_amygdali_pv._morsprunorum_str._M302280	7464		Lachnoclostridium_phytofermentans	8778		Clostridium_sp._ND2	10134
Exiguobacterium_sp._GIC31	2670		Pseudomonas_ficuserectae	7438		Peptostreptococcaceae_bacterium_VA2	8718		Bacillus_methanolicus_PB1	10114
Anaerovorax_odorimutans	2651		Clostridium_cylindrosporum_DSM_605	7436		Desulfosporosinus_acidiphilus	8697		Azotobacter_chroococcum_NCIMB_8003	10059
Marinobacter_psychrophilus	2650		Bacillus_sp._UNC322MFChir4.1	7410		Paenibacillus_polymyxa	8666		Rhizobium_sp._Root483D2	10033
Desulfitobacterium_dichloroeliminans	2631		Clostridium_dakarense	7389		uncultured_proteobacterium_QS1	8651		Bacillus_sp._FJAT-14578	9798
Clostridium_litorale	2628		Pseudomonas_protegens	7377		Pseudomonas_savastanoi_pv._savastanoi_NCPPB_3335	8569		Clostridiales_bacterium_PH28_bin88	9717
Azotobacter_chroococcum	2614		Pseudomonas_sp._BRG-100	7366		Melampsora_larici-populina_98AG31	8540		Pseudomonas_stutzeri	9692
Pseudomonas_sp._GM80	2613		Clostridium_cellulosi	7361		Alkaliphilus_oremlandii_OhILAs	8518		Methyloversatilis_universalis	9567
Pseudomonas_sp._UW4	2609		Rhodopseudomonas_palustris_BisB5	7361		Puccinia_striiformis_f._sp._tritici_PST-78	8504		Pseudomonas_phage_vB_PaeM_PAO1_Ab27	9536
Pseudomonas_putida_ND6	2601		Acinetobacter_gerneri	7345		Polaromonas_sp._CG9_12	8475		Brachyspira_innocens	9488
Desulfosporosinus_orientis	2600		Clostridium_argentinense_CDC_2741	7306		Lysinibacillus_sphaericus	8410		Pseudomonas_aeruginosa_PA38182	9480
Clostridium_carboxidivorans_P7	2583		Dorea_longicatena	7292		Pseudomonas_sp._GM60	8402		Pantoea_ananatis	9472
Triticum_monococcum_subsp._aegilopoides	2581		Carnobacterium_maltaromaticum	7283		Pseudomonas_cannabina	8400		Bordetella_bronchiseptica	9467
Nitrosomonas_eutropha	2575		Acinetobacter_sp._CIP_102129	7241		Pseudomonas_sp._Lz4W	8385		Clostridium_sordellii_ATCC_9714	9452
Pseudomonas_fluorescens_HK44	2570		Bacillus_paralicheniformis	7204		Trichosporon_asahii_var._asahii_CBS_8904	8380		Thermoanaerobacterium_thermosaccharolyticum	9423
Oryza_australiensis	2566		Pseudomonas_rhodesiae	7145		Intestinibacter_bartlettii	8367		Mus_musculus_domesticus	9370
Pseudomonas_sp._DSM_29167	2551		Acinetobacter_sp._CIP_102637	7132		Pseudomonas_fluorescens_R124	8357		Bacteroides_vulgatus	9344
Clostridium_cellulovorans	2544		Azotobacter_chroococcum	7118		Pseudomonas_caricapapayae	8283		Acinetobacter_sp._P8-3-8	9333
Clostridia_bacterium_UC5.1-2F7	2536		Janthinobacterium_lividum	7115		Pseudomonas_mandelii_JR-1	8274		Pseudomonas_sp._URHB0015	9315
Thermobrachium_celere	2524		Pseudomonas_putida_group	7094		Cupriavidus_metallidurans	8247		Pseudomonas_sp._10B238	9307
Bacillus_sp._EB01	2514		Thermoanaerobacterium_xylanolyticum	7093		Clostridium_cellulovorans_743B	8196		Clostridiales_bacterium_VE202-13	9291
Caldicellulosiruptor_obsidiansis	2476		Pseudomonas_sp._MRSN12121	7054		Ethanoligenens_harbinense	8184		Carnobacterium_funditum	9272
Paenibacillus_sp._FJAT-27812	2472		Elizabethkingia_miricola	7046		Caloramator_mitchellensis	8091		Bordetella_pertussis_STO1-CHOC-0018	9253
Pseudomonas_sp._GM30	2471		Pseudomonas_sp._PH1b	7028		Coprococcus_comes	8089		Aneurinibacillus_tyrosinisolvens	9247
Pseudomonas_sp._S9	2449		Pseudomonas_sp._Lz4W	7004		Pseudomonas_orientalis	8068		Clostridium_homopropionicum_DSM_5847	9199
Lactobacillus_brevis	2444		Pseudomonas_lini	6986		Oxalobacter_formigenes	8030		Bacillus_sp._123MFChir2	9182
Clostridium_bornimense	2434		Pseudomonas_sp._RIT-PI-a	6977		Clostridium_sp._7_2_43FAA	7831		Clostridium_bornimense	9142
Desulfitobacterium_dehalogenans	2415		Pseudomonas_monteilii	6922		Erwinia_phage_vB_EamM-M7	7811		Pseudomonas_sp._UW4	9137
Pseudomonas_syringae_UMAF0158	2411		Paenibacillus_polymyxa	6920		Pseudomonas_ficuserectae	7806		Bacillus_sp._522_BSPC	9086
Clostridium_leptum_CAG:27	2386		Ustilago_hordei	6897		Aeromonas_phage_phiAS5	7732		Pseudomonas_aeruginosa_VRFPA01	9081
Gracilibacillus_boraciitolerans_JCM_21714	2371		Peptoclostridium_difficile	6878		Clostridium_stercorarium	7705		Clostridium_chauvoei	9052
Listeria_monocytogenes	2342		Pseudomonas_sp._Leaf48	6869		Clostridium_botulinum_Af84	7694		Sulfuricella_denitrificans	9041
Pseudomonas_parafulva	2332		Acetobacterium_dehalogenans	6848		Enterococcus_faecium	7691		Clostridium_perfringens_B_str._ATCC_3626	8995
Bacillus_sp._FJAT-14578	2316		Paenibacillus_sp._FSL_H7-0737	6842		Carnobacterium_maltaromaticum	7672		Pseudomonas_sp._URMO17WK12:I12	8987
Caloramator_australicus	2314		Pseudomonas_sp._SHC52	6798		Pseudomonas_sp._GM25	7658		Bacillus_thuringiensis_Bt407	8960
Pseudomonas_congelans	2312		Acinetobacter_sp._CIP-A165	6746		Burkholderia_sp._UYPR1.413	7621		Pseudomonas_syringae_pv._coryli	8957
Collinsella_sp._GD3	2298		Trichuris_trichiura	6731		Clostridium_sticklandii	7589		Bacteroides_sp._CAG:598	8903
Bacillus_rubiinfantis	2285		Pseudomonas_sp._WCS374	6710		Clostridium_colicanis	7565		Pseudomonas_sp._GM60	8902
Alkaliphilus_oremlandii	2283		Pseudomonas_coronafaciens_pv._oryzae_str._1_6	6663		Acinetobacter_sp._NIPH_2036	7538		Bacillus_cereus_MSX-A1	8894
Paenibacillus_borealis	2279		Bacteroides_sp._HPS0048	6627		Selenomonas_ruminantium	7524		Bacteroides_pyogenes_DSM_20611_=_JCM_6294	8853
Clostridium_paraputrificum	2254		Bacillus_amyloliquefaciens	6622		Pseudomonas_putida_group	7522		Intestinibacter_bartlettii_DORA_8_9	8838
Pseudomonas_sp._RIT357	2254		Pseudomonas_sp._GM60	6621		Burkholderia_pseudomallei	7520		Pseudomonas_sp._DSM_28142	8795
Clostridium_sp._Ade.TY	2250		Pseudomonas_sp._12M76_air	6602		Pseudomonas_sp._Leaf48	7456		Bacillus_sp._FJAT-25509	8743
Pseudomonas_sp._MT-1	2246		Pseudomonas_endophytica	6554		Clostridium_sp._JCD	7455		Bacillus_subtilis	8728
Desulfosporosinus_sp._BICA1-9	2198		Clostridium_sp._CL-6	6546		Azotobacter_chroococcum	7354		Natranaerobius_thermophilus	8700
Candidatus_Glomeribacter_gigasporarum	2195		Acetobacter_tropicalis	6471		Lysinibacillus_boronitolerans	7331		Pseudomonas_sp._Leaf48	8665
Bacillus_thuringiensis	2172		Pseudomonas_sp._GM79	6435		Thermobrachium_celere	7276		Clostridium_phage_PhiS63	8661
Pseudomonas_sp._NBRC_111144	2162		Lachnobacterium_bovis	6423		Acinetobacter_pittii	7262		Pseudomonas_rhodesiae	8607
Cupriavidus_sp._SK-3	2156		Desulfosporosinus_sp._Tol-M	6421		Pseudomonas_sp._RIT-PI-a	7240		Burkholderia_pseudomallei_MSHR3951	8472
Oscillibacter_sp._1-3	2152		Eubacterium_acidaminophilum_DSM_3953	6410		Desulfotomaculum_reducens	7238		Desulfosporosinus_sp._HMP52	8441
Rudaea_cellulosilytica	2149		Desulfitobacterium_hafniense	6399		Bacillus_paralicheniformis	7204		Advenella_mimigardefordensis	8435
Clostridium_sordellii	2144		Bacillus_sp._1NLA3E	6349		Enterobacteria_phage_phiEcoM-GJ1	7185		Pseudomonas_aeruginosa_2192	8167
Alkaliphilus_metalliredigens_QYMF	2129		Acinetobacter_bohemicus	6238		Polaromonas_sp._EUR3_1.2.1	7179		Clostridium_pasteurianum_BC1	8157
Clostridium_sp._K25	2112		Acinetobacter_haemolyticus	6226		Acinetobacter_beijerinckii	7154		Pseudomonas_entomophila_L48	8050
Bacillus_gobiensis	2106		Pseudomonas_moraviensis	6161		Clostridium_bornimense	7109		Pseudomonas_orientalis	7975
Thermosediminibacter_oceani_DSM_16646	2103		Pseudomonas_syringae_Cit_7	6147		Erwinia_phage_Ea35-70	7107		Prevotella_sp._CAG:520	7855
Clostridium_sp._7_2_43FAA	2097		Clostridium_mangenotii	6057		Peptococcaceae_bacterium_BRH_c23	7099		Microbotryum_lychnidis-dioicae	7854
Bacillus_sp._LF1	2096		Pseudomonas_syringae_group_genomosp._7	6055		Pseudomonas_plecoglossicida	7080		Clostridium_botulinum_C_str._Stockholm	7812
Caloranaerobacter_sp._TR13	2082		Pseudomonas_phage_PaMx11	6013		Pseudomonas_sp._SHC52	7056		Clostridium_pasteurianum_DSM_525_=_ATCC_6013	7770
Desulfosporosinus_acidiphilus	2077		Pseudomonas_fluorescens_LMG_5329	5969		Sarcina_ventriculi	7048		Pseudomonas_cannabina	7763
Natranaerobius_thermophilus	2067		Staphylococcus_aureus	5927		Pseudomonas_thermotolerans	7032		Pseudomonas_aeruginosa_3573	7690
Thermoanaerobacter_italicus	2065		Clostridium_sp._KNHs205	5910		Pseudomonas_phage_PT2	7023		Pseudomonas_amygdali_pv._aesculi	7616
Treponema_primitia	2036		Clostridium_pasteurianum_DSM_525_=_ATCC_6013	5894		Pseudomonas_lini	7017		Pseudomonas_sp._GM55	7553
Clostridium_sp._CAG:265	2022		Tulasnella_calospora_MUT_4182	5892		Thermoanaerobacterium_saccharolyticum	6994		Lachnospiraceae_bacterium_mt14	7539
Anaerosalibacter_sp._ND1	2021		Paenibacillus_fonticola	5886		Pseudomonas_sp._CFT9	6981		Rhodopseudomonas_palustris_BisB5	7516
Coprococcus_comes	2017		Pseudomonas_caricapapayae	5807		Fervidicella_metallireducens_AeB	6965		Pseudomonas_syringae_pv._papulans	7494
Paenibacillus_sp._1-49	2005		Bacillus_cytotoxicus	5799		Burkholderia_sp._WP42	6934		Polaromonas_sp._EUR3_1.2.1	7484
Castellaniella_defragrans	2004		Pseudomonas_sp._BAY1663	5776		Agrobacterium_rhizogenes	6911		Clostridium_celerecrescens	7446
Proteiniclasticum_ruminis	2001		Clostridium_sp._CAG:590	5750		Pantoea_ananatis	6911		Enterobacter_cloacae	7440
Pseudogymnoascus_pannorum_VKM_F-4246	1998		Pseudomonas_sp._10-1B	5715		Ustilago_hordei	6897		Desulfosporosinus_acididurans	7435
Salimicrobium_jeotgali	1979		Bordetella_avium	5709		Paenibacillus_sp._URHA0014	6862		Klebsiella_pneumoniae	7360
Pseudomonas_sp._P818	1964		Bacillus_sp._FJAT-25509	5696		Acinetobacter_sp._CIP_102637	6841		Pseudomonas_sp._GM102	7336
Bacillus_butanolivorans	1957		Pseudomonas_sp._GM74	5615		Hungatella_hathewayi	6801		Pseudomonas_syringae_pv._maculicola_str._M6	7309
Clostridium_phage_phiZP2	1952		Omnitrophica_WOR_2_bacterium_SM23_29	5532		Pseudomonas_protegens_CHA0	6788		Hydrogenophaga_sp._T4	7302
Pseudomonas_sp._Eur1_9.41	1926		Clostridium_acetobutylicum_EA_2018	5531		Trichuris_trichiura	6754		Burkholderia_pseudomallei_MSHR2990	7281
Acinetobacter_baumannii	1920		Firmicutes_bacterium_CAG:882	5475		Ewingella_americana	6748		Streptococcus_pneumoniae	7279
Pseudomonas_sp._GM16	1912		Paenibacillus_sp._GD6	5443		Lactobacillus_koreensis	6708		Aneurinibacillus_terranovensis	7239
Clostridium_botulinum_C_str._Eklund	1908		Pseudomonas_syringae_pv._spinaceae	5439		Gulbenkiania_mobilis	6681		Pseudomonas_caricapapayae	7196
Pseudomonas_putida_LS46	1864		Bacteria_Bacteria	5420		Propionispira_raffinosivorans	6653		Paenibacillus_sp._OSY-SE	7164
Peptoclostridium_difficile	1850		Pseudomonas_sp._GM25	5406		Clostridium_celatum	6650		Desulfosporosinus_youngiae	7116
Pseudomonas_sp._DSM_28142	1845		Acidovorax_delafieldii	5404		Acinetobacter_towneri	6640		Pseudomonas_sp._RIT357	7081
Paenibacillus_polymyxa	1812		Pseudomonas_frederiksbergensis	5371		Desulfosporosinus_acididurans	6621		Candidatus_Magnetoovum_chiemensis	7012
Pseudomonas_sp._URIL14HWK12:I7	1806		Achromobacter_sp.	5333		Ruminiclostridium_thermocellum	6545		Pseudomonas_aeruginosa_39016	6988
Pseudomonas_lini	1792		Pseudomonad_phage_gh-1	5327		Pseudomonas_aeruginosa_PA99	6536		Bacillus_timonensis	6974
Clostridium_sp._MS1	1770		Lactobacillus_koreensis	5326		Pseudomonas_alkylphenolia	6498		Pseudomonas_syringae_pv._solidagae	6959
Mangrovibacter_sp._MFB070	1763		Coprococcus_comes	5324		Paenibacillus_wynnii	6495		Pseudomonas_sp._GM80	6936
Puccinia_graminis_f._sp._tritici_CRL_75-36-700-3	1762		Clostridium_methoxybenzovorans	5313		Acinetobacter_sp._CIP_102129	6445		Clostridium_colicanis_209318	6934
Tepidanaerobacter_acetatoxydans	1762		Pseudomonas_sp._CMAA1215	5271		Pseudomonas_syringae_pv._pisi_str._1704B	6386		Lachnoclostridium_phytofermentans_ISDg	6932
Paenibacillus_wynnii	1759		Mus_musculus_domesticus	5263		Pseudomonas_sp._BRG-100	6376		Pseudomonas_sp._Leaf15	6930
Pseudomonas_sp._NBRC_111117	1735		Clostridium_papyrosolvens	5248		Pseudomonas_rhodesiae	6317		Pseudomonas_lini	6884
Fervidicella_metallireducens_AeB	1710		Pseudomonas_taiwanensis_SJ9	5235		Butyrivibrio_sp._AE2032	6307		Desulfitibacter_alkalitolerans	6859
Mixia_osmundae_IAM_14324	1690		Pseudomonas_sp._HPB0071	5212		Acinetobacter_bereziniae	6283		Bacillus_bataviensis	6846
Halonatronum_saccharophilum	1685		Pseudomonas_phage_phiPSA1	5197		Candidatus_Magnetoglobus_multicellularis_str._Araruama	6275		Pseudomonas_rhizosphaerae	6835
Stereum_hirsutum_FP-91666_SS1	1675		Bacillus_thuringiensis	5182		Desulfitibacter_alkalitolerans	6245		Pseudomonas_sp._Root569	6819
Pseudomonas_sp._PAMC_26793	1671		Desulfotomaculum_reducens	5171		Clostridium_sp._K25	6230		Acinetobacter_sp._CIP_53.82	6806
Planococcus_sp._CAU13	1663		Clostridium_josui	5162		Pseudomonas_syringae_pv._castaneae	6218		Pseudomonas_avellanae	6780
Lachnoclostridium_phytofermentans	1646		Mollicutes_bacterium_HR1	5125		Pseudomonas_fluorescens_SS101	6165		Dorea_formicigenerans	6770
Clostridium_diolis	1644		Proteiniclasticum_ruminis	5097		Clostridium_chauvoei	6136		Dyadobacter_beijingensis	6681
Pseudomonas_sp._CHM02	1643		Cohnella_panacarvi	5020		Clostridium_diolis	6007		Streptococcus_phage_Dp-1	6678
Thermoanaerobacter_siderophilus	1643		Pseudomonas_coronafaciens_pv._atropurpurea	4976		Bacillus_cytotoxicus	5969		Acinetobacter_bohemicus_ANC_3994	6640
Clostridium_novyi_A_str._BKT29909	1622		Intestinibacter_bartlettii	4969		Alkaliphilus_transvaalensis	5931		Burkholderia_cenocepacia_PC184	6637
Peptostreptococcaceae_bacterium_OBRC8	1607		Acinetobacter_sp._NIPH_2036	4944		Enterobacteria_phage_JenP1	5903		Erysipelotrichaceae_bacterium_5_2_54FAA	6580
Desulfotomaculum_alkaliphilum	1605		Acinetobacter_sp._MN12	4908		Methyloversatilis_discipulorum	5901		Cetobacterium_somerae	6577
Thermoanaerobacterium_aotearoense	1596		Azohydromonas_australica	4905		Chlamydia_psittaci	5876		Enterobacteria_phage_Phi1	6534
Pseudomonas_sp._DSM_28140	1590		Pseudomonas_sp._P482	4887		Pseudomonas_endophytica	5873		Roseburia_intestinalis	6533
Peptostreptococcaceae_bacterium_VA2	1586		Acinetobacter_sp._Ver3	4878		Aeromonas_hydrophila	5853		Acinetobacter_sp._CIP_102143	6531
Pseudomonas_stutzeri_group	1571		Pseudomonas_phage_phiKZ	4859		Peptoclostridium_difficile	5852		Pseudomonas_syringae_pv._syringae_str._B301D-R	6531
Pseudomonas_sp._PAMC_25886	1552		Duganella_sp._Leaf126	4832		Butyricicoccus_pullicaecorum_1.2	5821		Peptococcaceae_bacterium_1109	6529
Clostridium_ultunense	1545		Bacillus_licheniformis	4830		Vigna_angularis	5744		Burkholderia_pseudomallei_MSHR4303	6528
Thermoanaerobacterium_xylanolyticum	1542		Clostridium_sp._CL-2	4805		Pseudomonas_sp._DSM_29165	5691		Eubacterium_rectale	6480
Clostridium_clariflavum	1534		Enterobacter_asburiae	4774		Clostridium_botulinum_C_str._Eklund	5686		Halomonas_sp._BC04	6442
Jeotgalibacillus_sp._D5	1530		Pseudomonas_sp._GM55	4771		Prevotella_sp._oral_taxon_299	5658		Clostridium_perfringens_str._13	6419
Effusibacillus_pohliae	1529		Taphrina_deformans_PYCC_5710	4762		Pseudomonas_mosselii	5647		Pseudobacteroides_cellulosolvens_ATCC_35603_=_DSM_2933	6400
Triticum_urartu	1529		Clostridium_cellulolyticum	4751		Comamonas_testosteroni	5646		Paenibacillus_macerans	6378
Clostridium_sp._KNHs205	1518		Caenorhabditis_remanei	4739		Paenibacillus_graminis	5604		Peptoclostridium_difficile_T23	6367
Pseudomonas_phage_SN	1517		Acinetobacter_sp._NBRC_100985	4707		Clostridium_mangenotii	5595		Clostridium_celatum_DSM_1785	6297
Desulfosporosinus_sp._Tol-M	1500		Peptococcaceae_bacterium_BRH_c8a	4691		Clostridium_sp._CAG:43	5578		Bacteroides_sp._3_1_23	6294
Clostridium_sp._CL-6	1492		Proteocatella_sphenisci	4635		Pseudomonas_nitroreducens	5559		Vibrio_phage_KVP40	6286
Pseudomonas_sp._GM33	1486		Sulfuricella_denitrificans	4627		Pseudomonas_sp._WCS374	5495		Ferriphaselus_amnicola	6242
Candidatus_Soleaferrea_massiliensis	1454		Clostridiales_bacterium_mt11	4615		Blautia_obeum	5422		Pseudomonas_aeruginosa_PA21_ST175	6233
Eutypa_lata_UCREL1	1448		Desulfitibacter_alkalitolerans	4598		Clostridium_paraputrificum	5394		Bacillus_massiliosenegalensis	6208
Desulfitobacterium_metallireducens	1434		Pseudomonas_sp._R81	4598		Roseburia_inulinivorans	5393		Dialister_micraerophilus	6203
Pseudomonas_fluorescens_NCIMB_11764	1405		Pseudomonas_phage_KPP10	4554		Clostridium_phage_phiCP7R	5376		Roseburia_sp._CAG:309	6173
Carnobacterium_pleistocenium	1402		Burkholderia_sp._UYPR1.413	4552		Lachnospiraceae_bacterium_mt14	5356		Ruminococcaceae_bacterium_D16	6140
Clostridium_sp._KNHs209	1400		Pseudomonas_syringae_pv._delphinii	4529		Blautia_wexlerae	5344		Clostridium_haemolyticum	6132
Pseudomonas_aeruginosa_BWHPSA004	1398		Natranaerobius_thermophilus	4526		Pseudomonas_sp._5	5331		Pseudomonas_sp._CFT9	6091
Janthinobacterium_lividum	1391		Burkholderia_sp._RPE64	4501		Acinetobacter_sp._NIPH_809	5324		Pseudomonas_savastanoi_pv._savastanoi_NCPPB_3335	6083
Jeotgalibacillus_soli_Cunha_et_al._2012	1381		Pseudomonas_sp._NBRC_111117	4500		Pseudomonas_sp._FH1	5323		Prevotella_buccae	6082
Clostridium_acetobutylicum_EA_2018	1380		Clostridium_acidurici_9a	4482		Pseudomonas_phage_phiPSA1	5277		Pseudomonas_aeruginosa_PAO1	6047
Pseudomonas_sp._GM18	1372		Peptococcaceae_bacterium_BRH_c23	4473		Dorea_longicatena	5262		Pseudomonas_amygdali_pv._ciccaronei	6036
Desulfotomaculum_acetoxidans	1371		Pseudomonas_mandelii_JR-1	4471		Pseudomonas_phage_PPpW-4	5239		Pseudomonas_syringae_group_genomosp._7	6024
Haloplasma_contractile	1358		Sarcina_ventriculi	4465		Methylococcaceae_bacterium_73a	5234		Burkholderia_sp._UYPR1.413	6009
Thalassotalea_sp._ND16A	1358		Aneurinibacillus_tyrosinisolvens	4463		uncultured_bacterium	5214		Desulfosporosinus_acidiphilus	6006
Rhodotorula_glutinis	1357		Bacillus_phage_BCD7	4436		Acinetobacter_sp._CIP-A165	5204		Acetobacterium_woodii_DSM_1030	5993
Clostridium_clariflavum_DSM_19732	1355		Desulfotomaculum_ruminis	4425		Pseudomonas_sp._CF150	5198		Desulfosporosinus_sp._BICA1-9	5992
Pseudomonas_sp._BRG-100	1347		Pseudomonas_aeruginosa_PAO1	4418		Pseudomonas_monteilii	5174		Morganella_morganii	5988
Pseudomonas_sp._NBRC_111131	1344		Paenibacillus_sp._FSL_R5-0345	4392		Methylobacterium_extorquens_AM1	5144		Clostridium_perfringens_C_str._JGS1495	5959
Lachnospiraceae_bacterium_mt14	1338		Clostridium_haemolyticum	4386		Bacteroides_thetaiotaomicron	5139		Clostridium_botulinum_B_str._Osaka05	5933
Alcanivorax_hongdengensis	1321		Pseudomonas_phage_PaMx25	4364		Pseudomonas_sp._ML96	5128		Bacillus_tequilensis	5861
Paenibacillus_mucilaginosus	1313		Acinetobacter_beijerinckii	4344		Leptotrichia_sp._oral_taxon_215	5104		Pseudomonas_protegens_CHA0	5837
Dethiobacter_alkaliphilus	1307		Sporothrix_brasiliensis_5110	4329		Thermoanaerobacterium_thermosaccharolyticum	5071		Burkholderia_sp._WP42	5835
Pseudomonas_sp._W15Feb9B	1301		Chromobacterium_piscinae	4327		Turicibacter_sanguinis	5019		Burkholderia_sp._WSM2232	5788
Pseudomonas_sp._NBRC_111137	1297		Pseudomonas_putida_ND6	4312		Burkholderia_phytofirmans	5011		Monosiga_brevicollis	5773
Clostridium_phage_phi8074-B1	1290		Pseudomonas_fluorescens_EGD-AQ6	4283		Laccaria_bicolor_S238N-H82	4978		Bacillus_sp._SG-1	5722
Alicyclobacillus_macrosporangiidus	1279		Effusibacillus_pohliae	4269		Acinetobacter_ursingii	4976		Methylovorus_sp._MP688	5721
Pseudomonas_rhizosphaerae	1270		Acinetobacter_bereziniae	4258		Pseudomonas_fluorescens_Q8r1-96	4953		Lachnospiraceae_bacterium_10-1	5719
Clostridium_cylindrosporum_DSM_605	1262		Bacillus_sp._FJAT-14578	4251		Cupriavidus_gilardii_CR3	4948		Clostridium_difficile_Y401	5713
Pseudomonas_phage_vB_PaeM_PAO1_Ab27	1261		Bacillus_smithii	4239		Acinetobacter_bohemicus_ANC_3994	4931		Vibrio_phage_ICP3_2009_B	5706
Thermoanaerobacter_kivui	1260		Enterobacteria_phage_phiEcoM-GJ1	4237		Clostridium_botulinum_B1_str._Okra	4912		Pseudomonas_sp._H1h	5682
Lacticigenium_naphtae	1256		Propionispira_raffinosivorans	4235		Acinetobacter_sp._CIP_102136	4886		Acinetobacter_sp._NIPH_284	5640
Clostridium_papyrosolvens_C7	1249		Candidatus_Symbiobacter_mobilis	4194		Faecalibacterium_prausnitzii_A2-165	4882		uncultured_bacterium	5638
Coprinopsis_cinerea_okayama7#130	1247		Clostridiales_bacterium_PH28_bin88	4183		Mus_musculus_domesticus	4879		Parcubacteria_bacterium_C7867-007	5626
Desulfosporosinus_acidiphilus_SJ4	1243		Pseudomonas_sp._GM33	4164		Syntrophobotulus_glycolicus	4840		Pseudomonas_savastanoi_pv._phaseolicola	5625
Pseudomonas_tolaasii	1241		Pseudomonas_mendocina	4144		Yersinia_frederiksenii	4821		Pseudobutyrivibrio_ruminis	5622
Lysinibacillus_sphaericus	1237		Pseudomonas_sp._ML96	4144		Paenibacillus_sp._FSL_R7-277	4810		Thermoanaerobacterium_saccharolyticum	5607
Pseudomonas_phage_NH-4	1235		Pseudogulbenkiania_sp._MAI-1	4105		Thermicanus_aegyptius	4797		Bacillus_sp._1NLA3E	5595
Clostridiales_bacterium_PH28_bin88	1233		Acinetobacter_bouvetii	4101		Pseudomonas_aeruginosa_3573	4781		Clostridium_sp._KLE_1755	5592
Bacillus_smithii	1227		Verruconis_gallopava	4091		Enterobacter_asburiae	4774		Parabacteroides_distasonis	5538
Burkholderia_sp._WSM2232	1225		Acinetobacter_junii_MTCC_11364	4089		Clostridium_acetobutylicum_EA_2018	4767		Streptomyces_phage_SF3	5537
Pseudomonas_sp._NBRC_111118	1222		Pseudomonas_syringae_pv._coryli	4089		Pseudomonas_syringae_pv._coryli	4718		Coprobacillus_sp._3_3_56FAA	5534
Bacillus_pumilus	1215		Syntrophobotulus_glycolicus	4058		Acidovorax_delafieldii	4705		Mahella_australiensis	5517
Herbaspirillum_sp._YR522	1215		Peptoclostridium_difficile_CD196	4054		Bacillus_sp._EB01	4701		Pseudomonas_sp._CF149	5515
Lachnospiraceae_bacterium_CAG:215	1179		Clostridium_sp._Ade.TY	4046		Pseudomonas_balearica	4689		Clostridium_botulinum_D_str._1873	5513
Pseudobutyrivibrio_ruminis	1175		Pseudomonas_knackmussii	4038		Halomonas_sp._BC04	4677		Firmicutes_bacterium_CAG:114	5503
Helicobacter_pylori_Hp_P-4	1172		Thermoanaerobacterium_thermosaccharolyticum	4036		Acinetobacter_venetianus	4672		Firmicutes_bacterium_CAG:534	5503
Pseudomonas_phage_LUZ19	1156		Clostridium_perfringens_ATCC_13124	4034		Clostridia_bacterium_UC5.1-2E3	4609		Candidatus_Methylopumilus_planktonicus	5490
Pseudomonas_sp._CMAA1215	1156		Erwinia_phage_Ea35-70	4033		Anaerostipes_hadrus	4595		Bacillus_sp._FJAT-22058	5473
Clostridium_stercorarium_subsp._stercorarium_DSM_8532	1147		Pseudomonas_phage_PT5	4005		Pseudomonas_phage_PT5	4581		Azoarcus_sp._KH32C	5442
Pseudomonas_aeruginosa_BWHPSA014	1147		Clostridium_bolteae	3945		Chromobacterium_piscinae	4580		Bacteria_Bacteria	5442
Clostridium_bifermentans	1137		Pantholops_hodgsonii	3930		Clostridium_dakarense	4577		Acinetobacter_indicus	5419
Clostridium_kluyveri_DSM_555	1137		Bacillus_wakoensis	3881		Clostridium_tetanomorphum_DSM_665	4557		Anoxybacillus_flavithermus	5394
Campylobacter_coli	1131		Lysinibacillus_sphaericus	3871		Acinetobacter_sp._Root1280	4541		Paenibacillus_sp._FSL_H8-237	5383
Clostridium_sp._Hs50	1130		Riemerella_columbina	3864		Pseudomonas_sp._BAY1663	4519		Tannerella_sp._CAG:118	5356
Clostridium_novyi_A_str._4540	1126		Clostridium_leptum_CAG:27	3859		Carnobacterium_funditum	4513		Lysinibacillus_fusiformis	5354
Butyricicoccus_pullicaecorum	1122		Anaerostipes_hadrus	3856		Desulfosporosinus_sp._BICA1-9	4470		Pseudobacteroides_cellulosolvens	5337
Bacillus_sp._FJAT-14515	1112		Acinetobacter_tandoii_DSM_14970_=_CIP_107469	3846		Bacillus_sp._UNC41MFS5	4468		Acinetobacter_lwoffii	5307
Paenibacillus_sp._FSL_R5-192	1102		Clostridium_sartagoforme	3845		Pseudogulbenkiania_sp._MAI-1	4463		Pseudomonas_syringae_pv._maculicola	5304
Acinetobacter_baumannii_1179249	1101		Bacillus_timonensis	3842		Pseudomonas_frederiksbergensis	4460		Thermobrachium_celere	5281
Pseudomonas_umsongensis	1097		Pseudomonas_chlororaphis_subsp._aurantiaca_PB-St2	3837		Burkholderia_vietnamiensis	4449		Klebsiella_pneumoniae_subsp._pneumoniae_DSM_30104	5267
Pseudomonas_putida_BIRD-1	1092		Pseudomonas_sp._GM80	3832		Pseudomonas_sp._10-1B	4432		Ruminococcus_sp._JC304	5249
Pseudomonas_phage_vB_PaeM_CEB_DP1	1084		Pseudomonas_sp._250J	3829		Pseudomonas_coronafaciens_pv._atropurpurea	4425		Bacteroides_sartorii	5243
Fusobacterium_perfoetens	1071		Pseudomonas_syringae_pv._atrofaciens	3826		Terrisporobacter_othiniensis	4417		Kosmotoga_olearia	5214
Clostridium_colicanis	1063		Thermoanaerobacter_kivui	3817		Clostridium_botulinum_BKT015925	4406		Pseudomonas_putida_DOT-T1E	5209
Thermosinus_carboxydivorans	1051		Pseudomonas_syringae_pv._viburni	3815		Neptunomonas_antarctica	4404		Clostridium_cellulosi	5203
Eubacterium_acidaminophilum	1050		Eubacterium_acidaminophilum	3811		Burkholderia_phenoliruptrix	4391		Syntrophobotulus_glycolicus	5191
Candidatus_Methanoperedens_sp._BLZ1	1044		Roseburia_inulinivorans_CAG:15	3779		Tepidanaerobacter_acetatoxydans	4384		Clostridium_sp._K25	5189
Clostridium_cellulovorans_743B	1042		Pseudomonas_sp._UW4	3775		Sporomusa_sp._An4	4364		Burkholderia_sp._K24	5185
Peptococcaceae_bacterium_BRH_c23	1042		Bacillus_sp._FJAT-27251	3733		Bacillus_badius	4330		Bacteroides_dorei	5139
Paenibacillus_sp._FSL_R7-277	1017		Acidovorax_sp._MR-S7	3727		Pseudomonas_putida_ND6	4312		Blautia_hydrogenotrophica_CAG:147	5116
Clostridium_celatum	1016		Clostridium_butyricum_DORA_1	3723		Salinicoccus_halodurans	4233		Pseudomonas_sp._CMAA1215	5106
Pseudomonas_amygdali_pv._aesculi_str._0893_23	1013		Bacillus_alveayuensis	3718		Bacillus_timonensis	4228		Pseudomonas_aeruginosa_BWHPSA028	5094
Clostridium_cellulosi	1010		Clostridium_botulinum_A3_str._Loch_Maree	3694		Pseudomonas_syringae_pv._helianthi	4215		Candidatus_Soleaferrea_massiliensis	5092
Psychrilyobacter_atlanticus	1007		Acinetobacter_calcoaceticus	3686		Sulfuricella_denitrificans	4205		Blautia_wexlerae	5073
Pseudomonas_phage_vB_PaeP_PAO1_1-15pyo	1005		Thermosediminibacter_oceani_DSM_16646	3680		Bacillus_sp._FJAT-14515	4189		Clostridium_bifermentans_ATCC_19299	5070
Clostridium_sticklandii	1004		Azotobacter_vinelandii	3678		Clostridium_botulinum_A3_str._Loch_Maree	4188		Bradyrhizobium_sp._LTSPM299	5069
Pseudomonas_migulae	986		Methyloversatilis_discipulorum	3667		Pseudomonas_mendocina_NK-01	4188		Roseburia_inulinivorans	5065
Clostridium_josui	978		Pectobacterium_carotovorum	3643		Bacillus_sp._FJAT-14578	4177		Janthinobacterium_sp._CG3	5062
Gottschalkia_acidurici	970		Pseudomonas_aeruginosa_BWHPSA014	3618		Pseudomonas_sp._H1h	4174		Pseudomonas_endophytica	5010
Lactobacillus_hokkaidonensis	961		Pseudomonas_sp._H1h	3617		Dethiobacter_alkaliphilus	4167		Prevotella_melaninogenica	4996
Mycobacterium_tuberculosis	938		Bacillus_marisflavi	3607		Pseudomonas_sp._NBRC_111127	4167		Oscillibacter_ruminantium	4995
Pseudomonas_savastanoi_pv._savastanoi_NCPPB_3335	922		Pseudomonas_syringae_UMAF0158	3588		Thermoanaerobacter_kivui	4160		Curvibacter_sp._PAE-UM	4982
Mahella_australiensis	921		Pseudomonas_sp._DSM_29165	3586		Pseudomonas_amygdali_pv._myricae	4156		Pseudomonas_poae	4968
Pseudomonas_sp._RIT288	919		Saccharophagus_degradans	3573		Pseudomonas_syringae_pv._spinaceae	4147		Candidatus_Symbiobacter_mobilis	4965
Bacillus_sp._DW5-4	918		Listeria_monocytogenes	3564		Pseudomonas_syringae_group_genomosp._2	4129		Coprococcus_eutactus	4954
Clostridiisalibacter_paucivorans	915		Rhodoferax_ferrireducens	3563		Pseudomonas_phage_DL62	4125		Orenia_marismortui	4940
Dysgonomonas_capnocytophagoides	912		Trichosporon_asahii_var._asahii_CBS_8904	3563		Pseudomonas_vranovensis	4123		Clostridium_sp._CAG:411	4920
Pseudomonas_amygdali_pv._morsprunorum_str._M302280	903		Clostridium_botulinum_BKT015925	3560		Desulfotomaculum_ruminis	4114		Pseudomonas_phage_vB_PaeS_PAO1_Ab18	4903
Pseudomonas_sp._CFII68	897		Hydnomerulius_pinastri_MD-312	3559		Cohnella_panacarvi	4101		Clostridium_sporosphaeroides	4894
Youngiibacter_fragilis	883		Bermanella_marisrubri	3555		Acinetobacter_indicus	4085		Caldanaerobius_polysaccharolyticus	4887
Bacillus_sp._123MFChir2	879		Thermicanus_aegyptius	3547		Rhodoferax_ferrireducens	4084		Cronobacter_phage_S13	4868
Pseudomonas_sp._RIT-PI-r	869		Bacillus_psychrosaccharolyticus	3543		Clostridium_kluyveri_DSM_555	4080		Paenibacillus_polymyxa	4865
Pseudomonas_moraviensis	865		Clostridium_tyrobutyricum_DIVETGP	3542		Pseudomonas_amygdali_pv._morsprunorum_str._M302280	4060		Alkaliphilus_transvaalensis	4859
Clostridium_tetanomorphum_DSM_665	858		Xanthophyllomyces_dendrorhous	3522		Desulfitobacterium_metallireducens	4053		Burkholderia_phage_AH2	4842
Penicillium_oxalicum_114-2	856		Bacillus_sp._DW5-4	3503		Ralstonia_pickettii	4037		Pseudomonas_sp._PCL1171	4805
Pseudomonas_fulva	855		Flammeovirga_sp._OC4	3494		Carnobacterium_mobile	4022		Burkholderia_sp._Leaf177	4786
Enhydrobacter_aerosaccus	848		Komagataeibacter_hansenii	3484		Bordetella_avium	4007		Bacillus_sp._NSP22.2	4785
Pseudomonas_vranovensis	831		Pseudomonas_nitroreducens	3476		Paucisalibacillus_globulus	3999		Pseudomonas_fluorescens_BBc6R8	4759
Clostridium_intestinale_URNW	826		Escherichia_coli	3458		Pseudomonas_phage_KPP10	3993		Clostridium_phage_phiCP7R	4749
Clostridium_tetani_12124569	826		Pseudomonas_umsongensis	3458		Pseudomonas_sp._10B238	3986		Desulfovibrio_sp._TomC	4742
Enterococcus_faecium	820		Mycobacterium_tuberculosis	3457		Bacillus_phage_BCD7	3939		Dorea_sp._5-2	4722
Pseudomonas_syringae_pv._aceris	820		beta_proteobacterium_CB	3447		Bacillus_wakoensis	3939		Haloplasma_contractile	4706
Enterococcus_malodoratus	819		Anoxybacillus_flavithermus	3446		Bacillus_sp._FJAT-27231	3931		Clostridium_sp._KNHs209	4702
Pseudomonas_sp._SHC52	812		Candidatus_Magnetoglobus_multicellularis_str._Araruama	3444		Paenibacillus_alginolyticus	3930		Clostridium_phage_c-st	4697
Fictibacillus_gelatini	802		Bacillus_sp._FF4	3443		Pseudomonas_sp._NBRC_111117	3923		Pseudomonas_fluorescens_F113	4668
Paenibacillus_sophorae	797		Paucisalibacillus_globulus	3427		Pseudomonas_aeruginosa_MH27	3920		Tepidanaerobacter_acetatoxydans	4668
Bacillus_thermoamylovorans	795		Lachnoclostridium_phytofermentans	3425		Pseudomonas_knackmussii	3918		Ruminococcus_torques_CAG:61	4662
Aspergillus_ustus	794		Pseudomonas_phage_phiPsa374	3425		Streptomyces_emeiensis	3905		Bacillus_massiliogorillae	4658
Roseburia_inulinivorans	786		Comamonas_aquatica	3422		Vibrio_phage_11895-B1	3896		Peptococcaceae_bacterium_BICA1-8	4646
Clostridium_termitidis	784		Dethiobacter_alkaliphilus	3421		Bradyrhizobium_sp._WSM2254	3894		Streptococcus_hongkongensis	4639
Pandoraea_sp._E26	778		Turicibacter_sanguinis	3400		Pseudomonas_phage_phikF77	3888		Pseudomonas_sp._HPB0071	4637
Clostridium_sporogenes_ATCC_15579	763		Paenibacillus_taiwanensis	3386		Clostridium_pasteurianum_DSM_525_=_ATCC_6013	3882		Candidatus_Bacteroides_timonensis	4624
Pseudomonas_sp._Root562	758		Pseudomonas_phage_DL60	3351		Acinetobacter_baumannii_OIFC047	3880		Oscillibacter_valericigenes	4624
Pseudomonas_mandelii_JR-1	742		Clostridium_saccharobutylicum_DSM_13864	3333		Burkholderia_sp._MSHR3999	3879		Pseudomonas_sp._Eur1_9.41	4619
Propionibacterium_freudenreichii	726		Fusobacterium_nucleatum	3321		Lactobacillus_pobuzihii	3871		Brachyspira_sp._CAG:484	4614
Bacillus_circulans	718		Pseudomonas_sp._URMO17WK12:I8	3318		Pseudomonas_syringae_pv._delphinii	3863		Clostridium_sp._1_1_41A1FAA	4579
Pseudomonas_sp._GM55	704		Paenibacillus_sp._MSt1	3316		Acinetobacter_calcoaceticus	3856		Ralstonia_phage_RSB2	4570
Paenibacillus_sp._D9	701		Lysinibacillus_xylanilyticus	3307		Pseudomonas_umsongensis	3848		Desulfotomaculum_ruminis	4540
Pseudomonas_cannabina	683		Pseudomonas_sp._Leaf434	3305		Marinimicrobium_agarilyticum	3839		Clostridiales_bacterium_mt11	4500
Paenibacillus_sp._Soil724D2	652		Carnobacterium_pleistocenium	3303		Petrotoga_mobilis	3831		Clostridium_litorale_DSM_5388	4489
Clostridium_phage_phiSM101	648		Halomonas_sp._BC04	3299		Acinetobacter_haemolyticus	3782		Pseudomonas_sp._NBRC_111117	4475
Paenibacillus_sp._Root444D2	644		Mangrovibacter_sp._MFB070	3299		Pseudomonas_syringae_pv._atrofaciens	3780		Clostridium_perfringens_WAL-14572	4470
Pseudomonas_mendocina	644		Pseudomonas_sp._RIT288	3299		Pseudomonas_syringae_pv._apii	3759		Clostridium_perfringens_CPE_str._F4969	4458
Pseudomonas_monteilii	643		Pseudomonas_kilonensis	3297		Marinobacter_lipolyticus	3740		Clostridium_phage_phi3626	4428
Pseudomonas_mediterranea	638		Nosema_bombycis_CQ1	3294		Youngiibacter_fragilis	3707		Dehalobacter_sp._UNSWDHB	4386
Pseudogymnoascus_pannorum_VKM_F-3808	637		Clostridium_stercorarium	3287		Acinetobacter_sp._Ver3	3705		Parabacteroides_sp._HGS0025	4307
Pseudomonas_aeruginosa_IGB83	637		Paenibacillus_sp._FSL_R7-277	3266		Pseudomonas_syringae_pv._ribicola	3704		Bacteroides_sp._3_1_33FAA	4301
Pseudomonas_sp._RIT-PI-o	631		Paenibacillus_sp._IHBB_10380	3251		Burkholderia_multivorans	3700		Oxalobacter_formigenes	4261
Kurthia_massiliensis	628		Acinetobacter_sp._TTH0-4	3238		Acetobacterium_woodii	3691		Desulfitobacterium_hafniense	4260
Clostridium_pasteurianum_BC1	627		Clostridium_clostridioforme	3236		Pseudomonas_sp._ARP3	3682		Eubacterium_desmolans	4250
Aspergillus_niger	624		Bacillus_vireti	3207		Bacillus_azotoformans_LMG_9581	3661		Roseburia_faecis	4233
Bacillus_sp._FJAT-18017	619		Bacillus_oceanisediminis	3196		Pseudomonas_tremae	3656		Thermicanus_aegyptius	4220
Clostridium_botulinum_C_str._Stockholm	619		Pseudomonas_sp._URIL14HWK12:I6	3192		Pseudomonas_moraviensis	3606		Frateuria_aurantia	4212
Clostridium_novyi_B_str._NCTC_9691	585		Butyricicoccus_pullicaecorum_1.2	3188		Yersinia_mollaretii	3592		Oscillibacter_sp._1-3	4212
Pseudomonas_aeruginosa_BWHPSA046	574		Eubacterium_infirmum	3186		Youngiibacter_fragilis_232.1	3589		Clostridium_sp._ASF502	4188
Tolypocladium_ophioglossoides_CBS_100239	552		Roseburia_sp._CAG:303	3182		Acinetobacter_guillouiae_NIPH_991	3583		Burkholderia_phymatum	4185
Mogibacterium_timidum	516		Clostridium_spiroforme	3176		Saccharophagus_degradans	3568		Aneurinibacillus_migulanus	4180
Gammaproteobacteria_bacterium_BRH_c0	507		Clostridium_ljungdahlii_DSM_13528	3166		Alcanivorax_dieselolei	3555		Pantholops_hodgsonii	4180
			Bacillus_cereus_MSX-A1	3163		Acinetobacter_soli	3554		Paenibacillus_sp._DMB20	4151
			Clostridium_phage_phiCP7R	3144		Anoxybacillus_flavithermus_WK1	3540		Pseudomonas_syringae_pv._viburni	4138
			Clostridium_sp._ND2	3131		Bacillus_safensis	3529		Desulfitobacterium_dehalogenans	4109
			Vibrio_cholerae	3130		Pseudomonas_simiae	3521		Pseudomonas_phage_phiPSA1	4106
			Burkholderia_pseudomallei	3114		Mangrovibacter_sp._MFB070	3516		Sporomusa_ovata_DSM_2662	4099
			Ferriphaselus_amnicola	3089		Pseudomonas_sp._Root562	3504		Lactococcus_garvieae	4080
			Paenibacillus_pinihumi	3078		Pseudomonas_fluorescens_BBc6R8	3499		Pseudomonas_aeruginosa_BL23	4080
			Candidatus_Accumulibacter_phosphatis	3075		Bacillus_psychrosaccharolyticus	3496		Clostridium_phage_phiCPV4	4072
			Pseudomonas_vranovensis	3070		Janthinobacterium_agaricidamnosum	3495		Pseudomonas_syringae_group_genomosp._2	4062
			Bacillus_sp._FJAT-14515	3047		Clostridium_litorale	3475		Francisella_sp._W12-1067	4054
			Pseudomonas_sp._ARP3	3047		Acinetobacter_gerneri	3473		Pseudomonas_syringae_pv._syringae	4050
			Acinetobacter_guillouiae_CIP_63.46	3046		Clostridium_ljungdahlii_DSM_13528	3467		uncultured_proteobacterium_QS1	4049
			Petrotoga_mobilis	3039		Roseburia_hominis	3455		Desulfotomaculum_alkaliphilum	4048
			Pseudomonas_sp._Eur1_9.41	3038		Pseudomonas_taetrolens	3446		Cloning_vector_pScosBC1	4038
			Herbaspirillum_sp._RV1423	3037		Clostridium_phage_phi8074-B1	3444		Herbaspirillum_sp._YR522	4036
			Burkholderia_oklahomensis	3021		Pseudomonas_syringae_pv._viburni	3395		Robinsoniella_sp._RHS	4033
			Paenisporosarcina_sp._TG-14	2978		Clostridium_bolteae	3391		Roseburia_hominis	4014
			Alteromonas_sp._ALT199	2944		Mahella_australiensis	3385		Peptococcaceae_bacterium_BICA1-7	4000
			Yersinia_frederiksenii	2938		Burkholderia_sp._RPE64	3382		Clostridium_kluyveri_DSM_555	3989
			Pseudomonas_aeruginosa_39016	2931		Paenibacillus_harenae	3368		Bacillus_sp._FJAT-28004	3988
			Acinetobacter_radioresistens	2914		Pseudomonas_amygdali_pv._mori	3366		Eubacterium_eligens	3982
			Pseudomonas_savastanoi_pv._savastanoi_NCPPB_3335	2897		Bordetella_trematum	3347		Blautia_sp._CAG:52	3971
			Bacillus_mannanilyticus	2895		Pseudomonas_sp._HPB0071	3340		Clostridium_difficile_E15	3963
			Jeotgalibacillus_sp._D5	2890		Clostridium_bifermentans	3331		Caldicellulosiruptor_kronotskyensis	3954
			Acinetobacter_sp._CIP_64.2	2884		Bacillus_coagulans	3319		Caldicellulosiruptor_saccharolyticus_DSM_8903	3951
			Pseudomonas_phage_DL62	2874		Lysinibacillus_xylanilyticus	3307		Agrobacterium_rhizogenes	3950
			Pseudomonas_lundensis	2865		Carnobacterium_pleistocenium	3303		Clostridium_perfringens_D_str._JGS1721	3946
			Acinetobacter_sp._CIP_53.82	2864		Comamonas_aquatica	3280		Bacillus_megaterium	3933
			Arthrobacter_sp._Soil736	2862		Alteromonas_sp._ALT199	3275		Clostridiaceae_bacterium_GM1	3920
			Pseudomonas_mosselii	2857		Bacillus_sp._MB2021	3258		Bacillus_sp._UNC41MFS5	3912
			Pseudomonas_sp._HYS	2844		Pseudomonas_chlororaphis_subsp._aurantiaca_PB-St2	3258		Acinetobacter_sp._TTH0-4	3905
			Burkholderia_pseudomallei_MSHR2990	2833		Clostridium_clostridioforme	3236		Pseudomonas_phage_JG024	3903
			Pseudomonas_alcaligenes_OT_69	2806		Janthinobacterium_sp._B9-8	3235		Pseudomonas_sp._NBRC_111118	3896
			Pseudomonas_balearica	2796		Pseudomonas_sp._EGD-AK9	3235		Bacillus_vireti	3845
			Sphingomonas_sp._SKA58	2796		Burkholderia_sp._WSM4176	3225		Dehalobacter_restrictus_DSM_9455	3843
			Pseudomonas_denitrificans	2789		Pseudomonas_sp._Eur1_9.41	3207		Herbaspirillum_sp._TSA66	3836
			Pseudomonas_fulva	2777		Pseudomonas_fluorescens_FH5	3200		Clostridium_sp._BNL1100	3830
			Pseudomonas_mendocina_NK-01	2769		Bacillus_oceanisediminis	3196		Pseudomonas_sp._NBRC_111137	3827
			Eubacterium_sp._CAG:146	2762		Acidovorax_citrulli	3195		Pseudomonas_taetrolens	3827
			Acinetobacter_sp._WC-323	2757		Bacillus_vireti	3195		Streptococcus_equi	3819
			Pseudomonas_amygdali_pv._tabaci	2747		Pseudomonas_syringae_pv._cunninghamiae	3187		Acidobacteriaceae_bacterium_URHE0068	3808
			Pseudomonas_sp._BRH_c35	2746		Halomonas_xinjiangensis	3186		Bacillus_sp._WP8	3796
			Azospirillum_halopraeferens	2733		Clostridium_spiroforme	3176		Pseudomonas_sp._ML96	3787
			Pseudomonas_sp._NBRC_111127	2701		Bacillus_methylotrophicus	3169		Clostridium_argentinense_CDC_2741	3772
			Comamonas_testosteroni	2695		Vibrio_cholerae	3130		Mycobacterium_tuberculosis	3728
			uncultured_Mediterranean_phage_uvMED	2693		Bacillus_sp._FF4	3128		Pseudogymnoascus_pannorum	3728
			Pseudomonas_congelans	2678		Paenibacillus_chondroitinus	3101		Yersinia_mollaretii	3725
			Paenibacillus_sp._SH-55	2676		Azospirillum_halopraeferens	3094		Bacillus_sp._FF3	3724
			Methylococcaceae_bacterium_73a	2675		Listeria_ivanovii	3064		Chelonia_mydas	3717
			Pseudomonas_phage_vB_PaeS_PAO1_Ab18	2653		Pseudomonas_sp._GM74	3064		Thermoanaerobacterium_xylanolyticum	3703
			Bacillus_altitudinis	2642		Brevibacillus_laterosporus	3057		Burkholderia_phytofirmans	3691
			Pseudomonas_sp._LFM046	2642		Sphingomonas_sp._SKA58	3048		Clostridium_sp._CAG:729	3677
			Clostridium_clariflavum	2640		Thermoanaerobacterium_xylanolyticum	3048		Clostridium_perfringens_F262	3667
			Acinetobacter_soli	2614		Acinetobacter_bohemicus	3042		Desulfotomaculum_carboxydivorans	3654
			Paenibacillus_sophorae	2612		Chryseobacterium_koreense	3040		Clostridium_clariflavum	3642
			Clostridium_beijerinckii_NCIMB_8052	2597		Mitsuokella_jalaludinii	3026		Azotobacter_vinelandii	3635
			Paenibacillus_sp._URHA0014	2597		Sinorhizobium_medicae	3000		Acinetobacter_baumannii_1578804	3629
			Psychrobacter_sp._PRwf-1	2596		Pseudomonas_phage_phiKMV	2991		Nostoc_punctiforme	3615
			Paenibacillus_sp._Soil787	2590		Pseudomonas_aeruginosa_39016	2979		Pseudomonas_sp._S9	3591
			Polaromonas_sp._EUR3_1.2.1	2579		Eubacterium_acidaminophilum	2968		Sporosarcina_globispora	3576
			Pseudomonas_protegens_CHA0	2561		Azotobacter_vinelandii	2967		Treponema_saccharophilum	3576
			Clostridium_perfringens_C_str._JGS1495	2559		Clostridium_haemolyticum	2965		Bacillus_sp._m3-13	3574
			Clostridium_kluyveri_DSM_555	2546		Alcanivorax_sp._PN-3	2945		Pseudomonas_chlororaphis_subsp._aurantiaca_PB-St2	3567
			Coprothermobacter_platensis	2535		Clostridium_perfringens_C_str._JGS1495	2923		Anaerofustis_stercorihominis	3554
			Clostridium_sp._Hs50	2526		Burkholderia_pseudomallei_MSHR2990	2918		Dorea_longicatena	3542
			Pseudomonas_syringae_pv._castaneae	2522		Dysgonomonas_capnocytophagoides	2917		Pseudomonas_sp._655	3540
			Burkholderia_vietnamiensis	2519		Pseudomonas_phage_PaMx42	2917		Burkholderia_sp._AU4i	3503
			Burkholderia_phenoliruptrix	2508		Paenibacillus_sp._HW567	2914		Acinetobacter_towneri	3487
			Methanosarcina_mazei	2504		Pseudomonas_fluorescens_EGD-AQ6	2907		Clostridiaceae_bacterium_BRH_c20a	3484
			Bacillus_sp._EB01	2497		Acinetobacter_sp._ATCC_27244	2899		Paenibacillus_durus	3462
			Cupriavidus_gilardii_CR3	2496		Caenorhabditis_remanei	2890		Peptostreptococcus_stomatis_DSM_17678	3462
			Mahella_australiensis	2495		Pseudomonas_stutzeri_RCH2	2871		Pseudomonas_sp._NBRC_111130	3441
			Variovorax_paradoxus	2488		Thermodesulfobium_narugense	2869		Bacillus_sp._FF4	3440
			Pseudomonas_syringae_pv._antirrhini	2485		Bacillus_niacini	2838		Clostridium_cellulolyticum_H10	3439
			Paenibacillus_mucilaginosus	2484		Pseudomonas_fluorescens_F113	2836		Brenneria_goodwinii	3434
			Advenella_mimigardefordensis	2479		Clostridium_pasteurianum_BC1	2815		Roseburia_sp._CAG:380	3432
			Clostridium_botulinum_CDC_297	2477		Pseudomonas_sp._21	2808		Anaeroarcus_burkinensis	3431
			Paenibacillus_borealis	2476		Clostridium_sp._CAG:265	2804		Salimicrobium_jeotgali	3431
			Acinetobacter_sp._MDS7A	2473		Acinetobacter_tandoii	2791		Bacillus_sp._SA2-6	3425
			Comamonas_granuli	2470		Bacillus_manliponensis	2789		Acinetobacter_junii_CIP_107470	3402
			Acinetobacter_sp._CIP_102136	2466		Pseudomonas_phage_DL60	2786		Desulfitobacterium_hafniense_DP7	3402
			Planomicrobium_sp._ES2	2464		Terrisporobacter_glycolicus	2772		Eubacterium_limosum	3389
			Burkholderia_sp._Leaf177	2454		Paenibacillus_macerans	2768		Listeria_innocua_FSL_S4-378	3386
			Pseudomonas_phage_JG024	2444		Shewanella_baltica	2766		Butyrivibrio_sp._MC2013	3378
			Robinsoniella_sp._KNHs210	2443		Burkholderia_sp._WSM2230	2753		Pseudomonas_knackmussii	3378
			Pseudomonas_sp._CFT9	2440		Desulfosporosinus_meridiei_DSM_13257	2746		Trichuris_suis	3375
			Pseudomonas_syringae_pv._solidagae	2423		Pseudomonas_syringae_pv._rhaphiolepidis	2743		Desulfotomaculum_alcoholivorax	3373
			Yersinia_enterocolitica	2413		Bacillus_sp._FJAT-25509	2735		Carnobacterium_pleistocenium	3357
			Geobacillus_sp._12AMOR1	2406		Vibrio_phage_VpKK5	2734		Desulfitobacterium_dichloroeliminans_LMG_P-21439	3348
			Geobacillus_stearothermophilus	2400		Desulfitobacterium_sp._PCE1	2729		Pedobacter_arcticus	3344
			Helicobacter_pylori_98-10	2400		Clostridium_sp._Hs50	2728		Pseudomonas_sp._DSM_28140	3339
			Enterococcus_hirae	2397		Clostridium_novyi_NT	2725		Pseudomonad_phage_gh-1	3333
			Bradyrhizobium_japonicum	2386		Pseudomonas_mendocina	2724		Pseudomonas_syringae_pv._aceris	3328
			Carboxydothermus_hydrogenoformans_Z-2901	2381		Acidovorax_sp._MR-S7	2716		Caldicellulosiruptor_acetigenus	3324
			Salinicoccus_halodurans	2376		Paenibacillus_borealis	2704		Clostridia_bacterium_UC5.1-2E3	3324
			Clostridium_difficile_Y343	2362		Pseudomonas_sp._CB1	2696		Mucor_circinelloides_f._lusitanicus	3317
			Lysinibacillus_boronitolerans	2362		Butyrivibrio_fibrisolvens	2681		Pseudomonas_sp._Root9	3296
			Pseudomonas_sp._VLB120	2362		Paenibacillus_fonticola	2679		Geobacillus_sp._12AMOR1	3292
			Paenibacillus_sp._FSL_R7-0273	2361		Azohydromonas_australica	2638		Clostridium_spiroforme	3290
			Ralstonia_solanacearum	2352		Clostridium_autoethanogenum_DSM_10061	2628		Clostridium_perfringens_E_str._JGS1987	3279
			Clostridium_phage_phiZP2	2345		Herbaspirillum_sp._RV1423	2628		Alcanivorax_dieselolei	3266
			Clostridium_autoethanogenum_DSM_10061	2343		Bacillus_cereus_MSX-A1	2619		Pseudomonas_resinovorans	3261
			Burkholderia_sp._lig30	2339		Bacillus_sp._FJAT-27245	2611		Clostridium_josui	3255
			Pseudomonas_pelagia	2339		Burkholderia_cepacia	2594		Brevibacillus_reuszeri	3247
			Pseudomonas_savastanoi_pv._phaseolicola	2330		Pseudomonas_sp._AAC	2591		Tuberibacillus_calidus	3245
			Acinetobacter_sp._M131	2327		Desulfitobacterium_hafniense	2583		Clostridium_saccharobutylicum_DSM_13864	3241
			Clostridium_sp._CAG:265	2325		Paenibacillus_pini	2573		Catellicoccus_marimammalium	3240
			Pseudomonas_phage_PPpW-4	2323		Bacillus_decisifrondis	2561		Clostridium_botulinum_C_str._Eklund	3237
			Bradyrhizobium_sp._LTSPM299	2320		Alkalibacillus_haloalkaliphilus	2560		Pseudomonas_fragi	3236
			Yersinia_mollaretii	2300		Pseudomonas_sp._61-3	2560		Acinetobacter_junii	3234
			Paenibacillus_sp._FSL_R7-0331	2299		Rahnella_aquatilis	2555		Turicibacter_sp._HGF1	3230
			Terrisporobacter_othiniensis	2284		Clostridium_botulinum_NCTC_2916	2554		Pseudomonas_monteilii	3223
			Ralstonia_pickettii	2274		Robinsoniella_peoriensis	2546		Pseudomonas_sp._StFLB209	3205
			Candidatus_Soleaferrea_massiliensis	2262		Komagataeibacter_hansenii	2545		Bacillus_amyloliquefaciens	3203
			Pseudomonas_cannabina	2253		Advenella_mimigardefordensis	2540		Bacillus_rubiinfantis	3193
			Bacillus_gaemokensis	2250		Pseudomonas_phage_MPK7	2536		Yersinia_frederiksenii	3189
			Carnobacterium_funditum	2241		Pseudomonas_sp._GM33	2536		Clostridium_sp._CAG:264	3185
			Pseudomonas_sp._DSM_29164	2239		Aneurinibacillus_aneurinilyticus	2514		Bacteroides_helcogenes	3164
			Pseudomonas_fluorescens_A506	2237		Clostridium_acidurici_9a	2505		Clostridium_tyrobutyricum_DIVETGP	3164
			Acinetobacter_sp._CIP_70.18	2229		Methanosarcina_mazei	2504		Sphingobacterium_sp._T2	3156
			Desulfosporosinus_sp._HMP52	2228		Pseudomonas_denitrificans	2504		Desulfitobacterium_dichloroeliminans	3151
			Helicobacter_pylori_BM012A	2220		Pseudomonas_syringae_pv._coriandricola	2503		Staphylococcus_aureus	3150
			Pseudomonas_sp._DSM_28141	2217		Firmicutes_bacterium_CAG:882	2491		Desulfosporosinus_orientis	3144
			Herbaspirillum_autotrophicum	2213		Herbaspirillum_autotrophicum	2490		Ethanoligenens_harbinense	3140
			Methanothermococcus_thermolithotrophicus	2194		Blautia_sp._CAG:52	2487		Janthinobacterium_lividum	3132
			Pseudomonas_tremae	2185		Prevotella_sp._HUN102	2484		Pseudomonas_sp._PH1b	3127
			Enterococcus_faecium	2175		Coprobacillus_sp._8_2_54BFAA	2483		Acinetobacter_baumannii_CI86	3109
			Pseudomonas_sp._Root562	2175		Variovorax_paradoxus	2483		Dehalobacter_sp._FTH1	3083
			Pseudomonas_syringae_pv._maculicola_str._M6	2175		Clostridium_perfringens_str._13	2480		Butyrivibrio_proteoclasticus	3074
			Pseudomonas_sp._DSM_29166	2170		Desulfitobacterium_dichloroeliminans	2471		Pseudomonas_syringae_pv._maculicola_str._ES4326	3071
			Tepidanaerobacter_acetatoxydans	2170		Clostridium_sp._CAG:221	2467		Fervidicella_metallireducens_AeB	3069
			Pseudomonas_aeruginosa_c7447m	2160		Pseudomonas_aeruginosa_3580	2467		Sutterella_sp._CAG:397	3049
			Acinetobacter_sp._CIP_102082	2159		Bacillus_altitudinis	2459		Desulfovibrio_zosterae	3046
			Pseudomonas_cremoricolorata	2158		Bacillus_sp._522_BSPC	2459		Lachnospiraceae_bacterium_28-4	3045
			Pseudomonas_syringae_pv._pisi_str._1704B	2152		Pseudomonas_taeanensis_MS-3	2432		Prevotella_copri_CAG:164	3038
			Polaromonas_sp._CG9_12	2136		Methylobacter_tundripaludum	2420		Burkholderia_phytofirmans_PsJN	3019
			Paenibacillus_peoriae	2133		Acinetobacter_baumannii_AYE	2417		Lachnospiraceae_bacterium_M18-1	3011
			Clostridium_ultunense	2131		Listeria_monocytogenes	2417		Lachnospiraceae_bacterium_V9D3004	3004
			Lachnospiraceae_bacterium_mt14	2129		Pseudomonas_syringae_pv._broussonetiae	2412		Robinsoniella_peoriensis	2991
			Acidovorax_citrulli	2124		Burkholderia_sp._JPY366	2396		Lactobacillus_brevis	2972
			Vigna_angularis	2124		Noviherbaspirillum_sp._Root189	2396		Rhodotorula_glutinis	2971
			Acinetobacter_baumannii_Ab11111	2115		Candidatus_Soleaferrea_massiliensis	2394		Bacteroides_sp._CAG:661	2968
			Pseudomonas_aeruginosa_PA45	2108		Clostridium_perfringens_B_str._ATCC_3626	2394		Bacteroides_coprophilus	2964
			Desulfurella_acetivorans	2098		Jeotgalibacillus_soli_Cunha_et_al._2012	2367		Pseudomonas_Cys-tRNA	2960
			Pseudomonas_sp._NBRC_111144	2087		Arenimonas_oryziterrae	2365		Pseudomonas_savastanoi_pv._phaseolicola_1448A	2960
			Pseudomonas_sp._CF150	2078		Bacillaceae_bacterium_MTCC_8252	2362		Clostridium_scindens	2959
			Clostridium_bifermentans	2077		Bermanella_marisrubri	2358		Pseudomonas_balearica	2955
			Janthinobacterium_sp._B9-8	2067		Acinetobacter_guillouiae_CIP_63.46	2351		Bacillus_sp._LF1	2945
			Marinimicrobium_agarilyticum	2065		Pseudomonas_aeruginosa_PAO1	2349		Butyrivibrio_sp._LB2008	2939
			Acinetobacter_haemolyticus_ATCC_19194	2060		Bacillus_sp._FJAT-18017	2346		Pseudomonas_sp._MRSN12121	2928
			Pseudomonas_sp._Leaf58	2056		Pseudomonas_amygdali_pv._mellea	2346		Bacteroides_pectinophilus	2926
			Pseudomonas_sp._NBRC_111129	2053		Herminiimonas_sp._CN	2342		Lachnospiraceae_bacterium_1_4_56FAA	2906
			Pseudomonas_sp._NBRC_111131	2040		Desulfurella_acetivorans	2311		Clostridium_sp._CAG:62	2897
			Campylobacter_mucosalis	2031		Chryseobacterium_haifense	2295		Ruminococcus_sp._CAG:353	2879
			Acinetobacter_bohemicus_ANC_3994	2018		Clostridium_tetani_ATCC_9441	2287		Clostridium_sp._FS41	2866
			Acinetobacter_guillouiae_NIPH_991	2015		Coprothermobacter_platensis	2280		Bacillus_sp._LK2	2856
			Bacillus_hemicellulosilyticus	2013		Legionella_fallonii	2262		Desulfotomaculum_acetoxidans	2845
			Pseudomonas_moraviensis_R28-S	2012		Paenisporosarcina_sp._TG-14	2260		Yersinia_pestis	2845
			Clostridiaceae_bacterium_BRH_c20a	2010		Pseudomonas_sp._RIT288	2252		Paenibacillus_sp._TCA20	2838
			Pseudomonas_sp._S9	2008		Pseudomonas_syringae_pv._daphniphylli	2252		Pseudomonas_phage_KPP12	2818
			Blautia_obeum	2007		Gammaproteobacteria_bacterium_MFB021	2251		Clostridium_3-oxoacyl-	2809
			Bacillus_sp._UNC41MFS5	2002		Ferriphaselus_amnicola	2248		Janthinobacterium_agaricidamnosum	2804
			Pseudomonas_sp._61-3	2002		Pseudomonas_phage_phi15	2247		Pseudomonas_amygdali_pv._myricae	2798
			Butyrivibrio_sp._AE2032	2000		Pseudomonas_syringae_pv._maculicola	2241		Bacillus_sp._SB49	2794
			Shewanella_baltica	1993		Pseudomonas_fluorescens_Pf0-1	2236		Pseudomonas_sp._RIT-PI-a	2794
			Acetobacterium_woodii	1986		Acidocella_aminolytica_101_=_DSM_11237	2234		Acinetobacter_sp._CIP_102082	2793
			Acinetobacter_sp._CIP_51.11	1974		Pseudomonas_sp._DSM_29164	2233		Thermodesulfobium_narugense	2773
			Pseudomonas_sp._PCL1171	1973		Bacillus_rubiinfantis	2230		Clostridium_sp._BR72	2749
			Thermoanaerobacter_sp._YS13	1968		Clostridium_perfringens_WAL-14572	2222		Paenibacillus_sp._JDR-2	2746
			Brevibacillus_sp._Leaf182	1943		Acinetobacter_sp._CIP_110321	2220		Paenisporosarcina_sp._TG-14	2744
			Paenibacillus_harenae	1943		Pseudomonas_coronafaciens_pv._oryzae	2219		Lactococcus_phage_BM13	2732
			Pseudomonas_aeruginosa_VRFPA01	1942		Pseudomonas_phage_vB_PaeM_CEB_DP1	2212		Thermoanaerobacter_siderophilus	2722
			Paenibacillus_sp._JDR-2	1914		Paenibacillus_durus	2209		Paenibacillus_ehimensis	2710
			Clostridiales_bacterium_DRI-13	1912		Klebsiella_variicola	2198		Bacillus_licheniformis	2704
			Pseudomonas_amygdali_pv._tabaci_str._ATCC_11528	1912		Pseudomonas_plecoglossicida_NB2011	2196		Coprococcus_comes	2704
			Desulfotomaculum_alcoholivorax	1900		Pseudomonas_amygdali_pv._dendropanacis	2195		Clostridium_hathewayi_WAL-18680	2699
			Pseudomonas_migulae	1894		Candidatus_Methanoperedens_sp._BLZ1	2194		Clostridium_sp._CAG:230	2695
			Paenibacillus_graminis	1893		Moniliophthora_roreri_MCA_2997	2194		Paenibacillus_alvei	2693
			Clostridium_chauvoei	1879		Pseudomonas_phage_vB_PaeS_PAO1_Ab18	2189		Bacteroides_sp._CAG:530	2683
			Vibrio_phage_ValKK3	1878		Pseudomonas_pelagia	2188		Anoxybacillus_flavithermus_WK1	2679
			Pseudomonas_stutzeri_A1501	1871		Geobacillus_sp._WCH70	2185		Clostridium_botulinum_F_str._Langeland	2673
			Pseudomonas_amygdali_pv._myricae	1867		Pseudomonas_sp._CMAA1215	2182		Pseudomonas_savastanoi	2668
			Caldanaerobacter_subterraneus	1861		Anoxybacillus_flavithermus	2179		Thermacetogenium_phaeum	2666
			Photorhabdus_heterorhabditis	1858		Acinetobacter_sp._M131	2171		Acinetobacter_johnsonii_SH046	2663
			Clostridium_papyrosolvens_C7	1855		Pseudomonas_sp._St29	2167		Pseudomonas_syringae_pv._aptata_str._DSM_50252	2654
			Clostridium_stercorarium_subsp._stercorarium_DSM_8532	1854		Pseudomonas_aeruginosa_c7447m	2160		Bacillus_butanolivorans	2646
			Acinetobacter_baumannii_1566109	1852		Pseudomonas_sp._BRH_c35	2157		Clostridium_asparagiforme	2635
			Clostridium_paraputrificum	1852		Cupriavidus_sp._SK-3	2156		Nitrincola_phage_1M3-16	2630
			Pseudomonas_syringae_pv._papulans	1852		Paenibacillus_forsythiae	2143		Eubacterium_acidaminophilum_DSM_3953	2621
			Clostridium_botulinum_B1_str._Okra	1846		Acinetobacter_sp._MN12	2136		Acetohalobium_arabaticum	2618
			Pseudomonas_fluorescens_PICF7	1831		Pseudomonas_syringae_pv._japonica_str._M301072	2134		Megasphaera_cerevisiae	2618
			Acinetobacter_sp._CIP_102159	1828		Paenibacillus_peoriae	2133		Caloranaerobacter_azorensis_H53214	2606
			Mesorhizobium_amorphae_CCNWGS0123	1824		Clostridia_bacterium_UC5.1-2H11	2127		Pseudogulbenkiania_sp._MAI-1	2598
			Acinetobacter_sp._TG19627	1820		Natranaerobius_thermophilus	2127		Curvibacter_gracilis	2580
			Paenibacillus_chondroitinus	1814		Acinetobacter_sp._Ag2	2120		Pseudomonas_savastanoi_pv._glycinea	2579
			uncultured_Desulfobacterium_sp.	1810		Caloramator_australicus_RC3	2120		Burkholderia_phage_BcepF1	2572
			Desulfitobacterium_sp._PCE1	1807		Acinetobacter_sp._CIP_56.2	2102		Pseudomonas_putida_S11	2571
			Enterocytozoon_bieneusi_H348	1786		Pseudomonas_sp._URIL14HWK12:I6	2098		Pseudomonas_sp._DSM_29167	2566
			Bacillus_acidiproducens	1784		Paenibacillus_sp._UNC451MF	2092		Bacillus_coagulans	2553
			Pseudomonas_sp._GM16	1776		Pseudomonas_syringae_pv._alisalensis	2092		Clostridiaceae_bacterium_MS3	2526
			Pseudomonas_syringae_pv._cunninghamiae	1773		Desulfotomaculum_alcoholivorax	2083		Pontibacillus_halophilus	2511
			Cronobacter_sakazakii_ATCC_BAA-894	1756		Trabulsiella_odontotermitis	2079		Pseudomonas_aeruginosa_BWHPSA013	2510
			Neptunomonas_antarctica	1748		Acinetobacter_parvus_NIPH_1103	2073		Caldicellulosiruptor_sp._F32	2505
			Clostridium_tetani_E88	1738		Escherichia_phage_ECML-117	2070		Paenibacillus_sp._FSL_R7-0331	2499
			Pseudomonas_syringae_pv._syringae	1737		Clostridium_sp._BNL1100	2058		Clostridiales_bacterium_VE202-21	2481
			Jeotgalibacillus_soli_Cunha_et_al._2012	1729		Aneurinibacillus_tyrosinisolvens	2057		Marvinbryantia_formatexigens	2479
			Bacillus_sp._SA1-12	1708		Pseudoalteromonas_sp._BSi20495	2054		Acinetobacter_sp._NIPH_899	2459
			Lactobacillus_brevis	1707		Pseudomonas_sp._HYS	2044		Helicobacter_pylori	2447
			Clostridium_clariflavum_DSM_19732	1706		Aeromonas_sobria	2042		Pseudomonas_syringae_pv._lapsa	2445
			Pseudomonas_fluorescens_SS101	1702		Pseudomonas_sp._NBRC_111131	2040		Bacillus_cereus_VD196	2431
			Klebsiella_variicola	1700		Pseudomonas_putida_DOT-T1E	2017		Veillonella_dispar_DORA_11	2428
			Listeria_booriae	1696		Agrocybe_aegerita	2006		Desulfosporosinus_meridiei	2424
			Paenibacillus_durus	1695		Raoultella_planticola	2000		Treponema_primitia	2406
			Pseudomonas_sp._GM30	1695		Bacillus_alveayuensis	1996		Bacilli_bacterium_VT-13-104	2405
			Gorillibacterium_massiliense	1690		Pseudomonas_sp._DSM_28141	1987		Peptococcaceae_bacterium_CEB3	2404
			Brevibacillus_laterosporus	1679		Acinetobacter_sp._CIP_102082	1980		Chryseobacterium_indologenes	2397
			Klebsiella_pneumoniae_subsp._pneumoniae	1678		Burkholderia_glathei	1977		Pseudomonas_alcaligenes_NBRC_14159	2394
			Polaromonas_naphthalenivorans	1676		Bacillus_subtilis_group	1972		Roseburia_sp._CAG:182	2390
			Pseudomonas_phage_SN	1673		Pseudomonas_phage_NH-4	1963		Clostridium_sp._Hs50	2382
			Cupriavidus_sp._SK-3	1667		Bacillus_hemicellulosilyticus	1954		Pseudomonas_sp._GM24	2373
			Pseudomonas_aeruginosa_PA7	1667		Pseudomonas_fulva	1943		Clostridium_stercorarium_subsp._stercorarium_DSM_8532	2362
			Bacillus_coagulans	1663		Bordetella_parapertussis	1940		Clostridium_ultunense	2362
			Thermosinus_carboxydivorans	1650		Pseudomonas_luteola	1932		Kurthia_huakuii	2361
			Collinsella_sp._GD3	1649		uncultured_Desulfobacterium_sp.	1932		Methylocapsa_aurea	2360
			Pseudomonas_sp._FeS53a	1646		Acinetobacter_gyllenbergii_NIPH_230	1930		Lactobacillus_phage_phiLdb	2342
			Fusobacterium_nucleatum_subsp._polymorphum	1641		Acinetobacter_sp._CIP_102159	1924		Clostridium_clostridioforme	2336
			Pseudomonas_phage_LKD16	1640		Gardnerella_vaginalis	1914		Eubacterium_hallii	2336
			Acinetobacter_junii_SH205	1637		Thermincola_ferriacetica	1913		Prevotella_sp._CAG:604	2301
			Desulfurispora_thermophila	1631		Dehalobacter_sp._CF	1905		Caldicellulosiruptor_lactoaceticus	2298
			Clostridium_phage_c-st	1629		Pseudomonas_sp._PCL1171	1902		Lachnospira_multipara	2283
			Acinetobacter_baumannii_BJAB0715	1626		Photorhabdus_heterorhabditis	1900		Sporolactobacillus_laevolacticus	2265
			Rhizoctonia_solani_AG-1_IB	1619		Acinetobacter_towneri_DSM_14962_=_CIP_107472	1899		Pseudomonas_parafulva	2252
			Acinetobacter_indicus	1614		Acinetobacter_gyllenbergii	1898		Cronobacter_sakazakii_696	2246
			Bacillus_sp._J33	1612		Clostridium_phage_phiZP2	1897		Sulfurimonas_gotlandica	2243
			Candidatus_Achromatium_palustre	1612		Clostridiaceae_bacterium_BRH_c20a	1896		Thermoanaerobacter_sp._X514	2237
			Pseudomonas_aeruginosa_PA99	1611		Pseudomonas_cremoricolorata	1894		Triticum_monococcum_subsp._aegilopoides	2237
			Monosiga_brevicollis	1605		Acinetobacter_sp._NIPH_2171	1860		Oscillibacter_valericigenes_Sjm18-20	2221
			Butyricicoccus_pullicaecorum	1602		Paenibacillus_panacisoli	1849		Fluoribacter_dumoffii	2216
			Pseudomonas_thermotolerans	1595		Pseudomonas_meliae	1846		Bilophila_wadsworthia	2192
			Desulfitobacterium_dichloroeliminans	1592		Planctomycetes_bacterium_DG_23	1842		Fusobacterium_russii	2175
			Pseudomonas_syringae_pv._lapsa	1585		Clostridium_botulinum_A2_str._Kyoto	1840		Clostridium_hylemonae_DSM_15053	2169
			Thermoanaerobacterium_xylanolyticum_LX-11	1583		Leptotrichia_goodfellowii	1827		Clostridium_sp._ASBs410	2168
			Defluviitoga_tunisiensis	1581		Acinetobacter_sp._P8-3-8	1825		Bacteroides_sp._CAG:633	2167
			Pseudomonas_sp._LAIL14HWK12:I7	1581		Pseudomonas_phage_phiPsa374	1823		Clostridium_sp._CAG:678	2167
			Enterococcus_faecium_EnGen0261	1568		Clostridium_cellulolyticum	1821		Clostridium_sp._SY8519	2166
			Thermoactinomyces_daqus	1564		Pseudomonas_mandelii_PD30	1821		Hordeum_vulgare	2158
			Pseudomonas_putida_DOT-T1E	1558		Vibrio_phage_ValKK3	1819		Bacillus_thermoamylovorans	2137
			Pseudomonas_coronafaciens_pv._garcae	1540		Cellulosilyticum_lentocellum	1809		Ruminococcus_flavefaciens	2134
			Cronobacter_phage_S13	1538		Enterococcus_hirae	1809		Bacteroides_stercoris	2131
			Turicibacter_sp._HGF1	1537		Pseudomonas_aeruginosa_BWHPSA014	1809		Butyrivibrio_sp._WCD2001	2129
			Pseudomonas_phage_vB_PaeM_CEB_DP1	1528		Dickeya_chrysanthemi	1804		Paenibacillus_sp._A59	2127
			Pseudomonas_sp._PTA1	1526		Phycisphaerae_bacterium_SM1_79	1801		Serratia_marcescens_subsp._marcescens_ATCC_13880	2127
			Anaerostipes_caccae	1517		Pseudomonas_sp._LFM046	1798		Pseudomonas_amygdali_pv._eriobotryae	2121
			Pseudomonas_sp._St29	1517		Pseudomonas_syringae_pv._solidagae	1796		Pseudomonas_chlororaphis_subsp._aureofaciens_30-84	2121
			Pseudomonas_fluorescens_F113	1505		Acinetobacter_sp._NIPH_899	1780		Pseudomonas_sp._PTA1	2106
			Acinetobacter_baumannii_R1B	1503		Paenibacillus_sp._MSt1	1778		Dictyoglomus_turgidum	2090
			Olivibacter_sitiensis	1497		Mycobacterium_tuberculosis	1772		Streptococcus_parasanguinis	2086
			Pseudomonas_syringae_pv._japonica_str._M301072	1493		Pseudomonas_sp._Root401	1765		Ruminococcus_torques	2075
			Pseudomonas_amygdali_pv._lachrymans_str._M302278	1486		Campylobacter_mucosalis	1760		Thermoanaerobacterium_thermosaccharolyticum_M0795	2055
			Pseudomonas_phage_F8	1485		Clostridium_phage_phi24R	1759		Pseudomonas_sp._CCOS_191	2052
			Oxalobacter_formigenes_HOxBLS	1484		Jeotgalibacillus_sp._D5	1759		Anaerostipes_caccae	2045
			Thermoanaerobacter_ethanolicus	1482		Oscillibacter_ruminantium	1755		Bacillus_sp._FJAT-27231	2043
			Acinetobacter_sp._NBRC_110496	1475		Pseudomonas_phage_LUZ19	1749		Pseudomonas_sp._GM25	2030
			Thermoanaerobacter_siderophilus	1471		Clostridiales_bacterium_PH28_bin88	1747		Butyricicoccus_pullicaecorum	2018
			Acinetobacter_sp._ANC_4105	1470		Bacillus_weihenstephanensis	1743		Desulfotomaculum_acetoxidans_DSM_771	2016
			Pseudomonas_sp._NBRC_111130	1464		Burkholderia_sp._Ch1-1	1739		Clostridium_sticklandii	2014
			Erwinia_phage_vB_EamM-Y2	1458		Desulfitobacterium_dehalogenans	1737		Tolypothrix_campylonemoides	2008
			Acinetobacter_baumannii_OIFC0162	1457		Pseudomonas_fluorescens_A506	1736		Thermoanaerobacter_sp._YS13	1990
			Burkholderia_sp._Ch1-1	1456		Collimonas_fungivorans	1715		Pseudomonas_amygdali_pv._sesami	1987
			Clostridium_tetani_ATCC_9441	1450		Effusibacillus_pohliae	1713		Firmicutes_bacterium_ZOR0006	1976
			Pseudomonas_fluorescens_Q8r1-96	1447		Acinetobacter_sp._Leaf130	1708		Geobacillus_sp._Sah69	1970
			Pseudomonas_stutzeri_subgroup	1447		Exiguobacterium_sp._S17	1697		Virgibacillus_sp._SK37	1963
			Acinetobacter_sp._HA	1434		Aeromonas_tecta	1695		Lachnospiraceae_bacterium_TWA4	1954
			Clostridium_botulinum_A2_str._Kyoto	1431		Acinetobacter_sp._SH024	1693		Burkholderia_cepacia_GG4	1950
			bacterium_UASB14	1424		Clostridium_sp._Ade.TY	1686		Bacillus_cibi	1941
			Candidatus_Accumulibacter_sp._BA-92	1423		Acinetobacter_sp._NBRC_100985	1685		Pseudomonas_sp._ARP3	1937
			Vibrio_alginolyticus	1418		Oscillibacter_sp._1-3	1685		Sporosarcina_newyorkensis	1927
			Pseudomonas_syringae_pv._daphniphylli	1414		Pseudomonas_pseudoalcaligenes	1681		Pseudomonas_moraviensis_R28-S	1908
			Pseudomonas_syringae_pv._broussonetiae	1411		Acinetobacter_gyllenbergii_CIP_110306	1669		Photorhabdus_heterorhabditis	1907
			Clostridium_sp._KNHs209	1407		Bacillus_sp._J33	1663		Methylobacter_tundripaludum	1905
			Methylobacter_sp._BBA5.1	1388		Acinetobacter_sp._TTH0-4	1654		Bacillus_sp._UNC438CL73TsuS30	1898
			Pseudomonas_plecoglossicida	1388		Stenotrophomonas_phage_vB_SmaS-DLP_1	1654		Clostridium_leptum	1892
			Acinetobacter_sp._NIPH_713	1387		Desulfosporosinus_meridiei	1650		Clostridium_sp._CAG:914	1890
			Clostridium_celatum	1386		Pseudomonas_coronafaciens_pv._porri	1627		Burkholderia_glathei	1887
			Halotalea_alkalilenta	1381		Pseudomonas_syringae_pv._antirrhini	1625		Desulfotomaculum_reducens	1829
			Herbinix_sp._SD1D	1370		Clostridium_straminisolvens	1624		Sorangium_cellulosum	1824
			Bacteroides_sp._CAG:714	1368		Turicibacter_sp._HGF1	1624		Ruminiclostridium_thermocellum	1814
			uncultured_marine_bacterium_583	1368		Ralstonia_solanacearum	1621		Roseburia_sp._CAG:100	1811
			Aphanizomenon_flos-aquae	1367		Paenibacillus_odorifer	1620		Pelosinus_fermentans_B4	1810
			Desulfosporosinus_acididurans	1363		Paenibacillus_sp._Root52	1617		Acinetobacter_guillouiae_MSP4-18	1808
			Prevotella_sp._HUN102	1363		Pseudomonas_aeruginosa_PA7	1607		Gemella_bergeri	1808
			Pseudomonas_sp._DSM_29167	1358		Bacillus_sp._37MA	1606		Brevibacillus_choshinensis	1802
			Clostridium_tetanomorphum_DSM_665	1354		Butyricicoccus_pullicaecorum	1602		Haemophilus_influenzae	1796
			Rubritepida_flocculans	1352		Acinetobacter_baumannii_BJAB0715	1600		Pseudomonas_congelans	1792
			Pseudomonas_synxantha_BG33R	1351		Acinetobacter_sp._COS3	1586		Pseudomonas_aeruginosa_PA45	1788
			Haloplasma_contractile	1350		Pseudomonas_syringae_pv._maculicola_str._M6	1585		Vibrio_alginolyticus	1777
			Methylocapsa_aurea	1345		Aegilops_tauschii	1583		Bacillus_sp._ZYK	1776
			Clostridium_botulinum_C_str._Stockholm	1341		Bacillus_butanolivorans	1582		Pseudomonas_meliae	1773
			Alkaliphilus_metalliredigens_QYMF	1333		Cronobacter_phage_S13	1581		Pseudomonas_sp._DSM_29166	1773
			Desulfitobacterium_metallireducens	1333		Pseudomonas_amygdali_pv._eriobotryae	1575		Clostridium_viride	1771
			Pseudomonas_syringae_pv._berberidis	1332		Carboxydothermus_hydrogenoformans_Z-2901	1570		Bos_mutus	1761
			Desulfitobacterium_hafniense_DP7	1329		Pseudomonas_lundensis	1562		Cupriavidus_sp._SK-3	1760
			Clostridium_leptum	1318		Thermoanaerobacter_thermocopriae	1552		Salinibacillus_aidingensis	1759
			Pseudomonas_fluorescens_NCIMB_11764	1303		Candidatus_Accumulibacter_sp._BA-92	1550		Pseudomonadaceae_bacterium_C6819	1743
			Clostridium_straminisolvens_JCM_21531	1300		Pseudomonas_syringae_BRIP34881	1545		Pelosinus_sp._UFO1	1740
			Pseudomonas_syringae_pv._cilantro	1294		Firmicutes_bacterium_CAG:791	1538		Rhizopus_oryzae	1735
			Pseudomonas_taeanensis_MS-3	1290		Acinetobacter_ursingii_ANC_3649	1533		Clostridium_septicum	1726
			Paenibacillus_dendritiformis	1286		Caldanaerobacter_subterraneus	1533		Acidovorax_sp._JHL-3	1724
			Pseudomonas_amygdali_pv._dendropanacis	1284		Mycobacterium_avium_MAV_120709_2344	1529		Bacillus_sp._J33	1719
			Holdemania_massiliensis	1282		Pseudomonas_sp._GM16	1528		Clostridium_litorale	1716
			Pseudomonas_syringae_pv._tagetis	1282		Clostridium_bartlettii_CAG:1329	1505		Hordeum_vulgare_subsp._vulgare	1716
			Herbaspirillum_sp._YR522	1281		Pseudomonas_putida_NBRC_14164	1504		Paenibacillus_sp._P1XP2	1710
			Pseudomonas_putida_S11	1271		Pseudomonas_aeruginosa_BWHPSA013	1503		Pseudomonas_fluorescens_NCIMB_11764	1703
			Spirochaeta_cellobiosiphila	1268		Pseudomonas_amygdali_pv._mori_str._301020	1503		Bacillus_aurantiacus	1688
			Clostridium_spiroforme_DSM_1552	1266		Pseudomonas_aeruginosa_BL23	1501		Butyricimonas_virosa	1688
			Carnobacterium_sp._ZWU0011	1261		Pseudomonas_phage_F8	1500		Acinetobacter_baumannii_OIFC0162	1687
			Gammaproteobacteria_bacterium_MFB021	1247		Bacillus_cibi	1499		Bacteroides_salanitronis	1685
			Listeria_innocua	1240		Halonatronum_saccharophilum	1495		Jeotgalicoccus_sp._13MG44_air	1672
			Thermoanaerobacterium_saccharolyticum	1239		Haloplasma_contractile	1485		Bacillaceae_bacterium_MTCC_8252	1670
			Firmicutes_bacterium_CAG:194	1238		Pseudomonas_sp._FeS53a	1485		Dehalobacter_sp._E1	1656
			Dehalobacter_sp._CF	1235		Shewanella_phage_Spp001	1480		Pseudomonas_putida_S610	1654
			Lipotes_vexillifer	1232		Pseudomonas_sp._WCS358	1470		Gallibacterium_anatis	1653
			Paenibacillus_sp._OSY-SE	1221		Pseudomonas_syringae_Cit_7	1458		Catonella_morbi	1644
			Pseudomonas_fluorescens_Pf0-1	1221		Acinetobacter_parvus_DSM_16617_=_CIP_108168	1457		Bacteroides_barnesiae	1628
			Carboxydothermus_hydrogenoformans	1219		Paenibacillus_sp._FSL_H8-237	1444		Bacillus_sp._SA1-12	1585
			Bacillus_subtilis_group	1216		Pseudomonas_savastanoi_pv._glycinea	1439		Selenomonas_sp._AE3005	1580
			Pseudomonas_brassicacearum_subsp._brassicacearum_NFM421	1216		Chryseobacterium_gallinarum	1425		Peptoclostridium_difficile_E16	1578
			Sporosarcina_sp._D27	1216		Methylocapsa_aurea	1424		Lachnospiraceae_bacterium_3_1_57FAA_CT1	1574
			Candidatus_Magnetoovum_chiemensis	1208		Chryseobacterium_daeguense	1423		Pseudomonas_fluorescens_Pf0-1	1567
			Clostridiaceae_bacterium_MS3	1208		Pseudomonas_sp._NBRC_111130	1420		Bacillus_selenatarsenatis	1565
			Pseudomonas_rhizosphaerae	1192		Olivibacter_sitiensis	1413		Methanosarcina_mazei	1564
			Anoxybacillus_flavithermus_WK1	1184		Acinetobacter_baylyi_DSM_14961_=_CIP_107474	1410		Pseudomonas_putida_ND6	1564
			Bacillus_mycoides	1182		Paenibacillus_pinihumi	1410		Acinetobacter_gerneri	1558
			Paenibacillus_sp._FSL_R5-192	1182		Rhizoctonia_solani_AG-1_IB	1406		Aegilops_tauschii	1554
			Acinetobacter_nosocomialis_Ab22222	1181		Lachnospiraceae_bacterium_3_1_57FAA_CT1	1402		Desulfurella_acetivorans	1535
			Megasphaera_sp._BV3C16-1	1179		Pseudomonas_sp._Leaf129	1401		Paenibacillus_sp._IHBB_10380	1531
			Rudaea_cellulosilytica	1177		Thermosediminibacter_oceani_DSM_16646	1401		Streptococcus_sp._343_SSPC	1530
			Exiguobacterium_sp._S17	1174		uncultured_marine_bacterium_583	1397		Bacillus_phage_BCD7	1525
			Clostridium_perfringens_str._13	1171		Caldanaerobacter_subterraneus_subsp._tengcongensis_MB4	1396		Alicyclobacillus_pomorum	1520
			Bacillus_sp._MSP13	1167		Lactococcus_phage_949	1396		Eubacterium_fissicatena	1518
			Rhizobium_selenitireducens	1164		Vibrio_lentus	1395		Massilia_sp._WF1	1513
			Pseudomonas_sp._GM84	1159		Pseudomonas_fluorescens_NCIMB_11764	1391		Clostridiales_bacterium_VE202-27	1503
			Pseudomonas_stutzeri_MF28	1159		Pseudoflavonifractor_capillosus	1387		Bordetella_petrii	1500
			Chryseobacterium_koreense	1158		Pseudomonas_aeruginosa_BWHPSA004	1380		Chryseobacterium_palustre	1492
			Pseudomonas_syringae_pv._coriandricola	1158		Rhizobium_selenitireducens	1377		Gorillibacterium_massiliense	1488
			Methylomicrobium_agile	1152		Desulfosporosinus_youngiae	1369		Proteiniphilum_acetatigenes	1485
			Moorella_thermoacetica	1152		Paenibacillus_sp._OSY-SE	1364		Clostridium_sp._CAG:590	1473
			Pseudomonas_aeruginosa_BWHPSA028	1151		Gorillibacterium_massiliense	1358		Streptococcus_sp._400_SSPC	1473
			Paenibacillus_forsythiae	1150		Cronobacter_sakazakii_ATCC_BAA-894	1347		Clostridium_difficile_DA00246	1470
			Acinetobacter_indicus_CIP_110367	1143		Acinetobacter_sp._CIP_70.18	1346		Clostridium_sp._CAG:122	1464
			Desulfitobacterium_dehalogenans	1141		Chryseobacterium_indologenes	1346		Paenibacillus_sp._FJAT-27812	1462
			Pseudomonas_syringae_group_genomosp._2	1135		Clostridium_sp._CAG:356	1344		Thermincola_potens_JR	1457
			Candidatus_Accumulibacter_sp._BA-93	1133		Acinetobacter_sp._CIP_51.11	1340		Pseudomonas_syringae_pv._delphinii	1453
			Rhizobium_sp._Root483D2	1131		Acinetobacter_sp._CIP_53.82	1338		Blautia_schinkii	1447
			Lactobacillus_apodemi	1124		Rubritepida_flocculans	1329		Clostridium_aerotolerans	1447
			Burkholderia_phage_KL1	1113		Acinetobacter_sp._HA	1324		Lachnospiraceae_bacterium_3-1	1445
			Epulopiscium_sp._'N.t._morphotype_B'	1112		dinitrogen_reductase	1316		Ruminococcus_bicirculans	1443
			Pseudomonas_syringae_pv._apii	1107		Acinetobacter_sp._NIPH_713	1312		Pseudomonas_sp._URIL14HWK12:I6	1441
			Orenia_marismortui	1106		Acinetobacter_3-oxoacyl-	1311		Firmicutes_bacterium_CAG:238	1437
			Acinetobacter_baumannii_SDF	1105		Bacillus_amyloliquefaciens	1311		Amphibacillus_xylanus	1436
			Bacillus_sp._522_BSPC	1100		Desulfovibrio_alaskensis	1306		Clostridium_sp._CAG:277	1433
			Clostridiaceae_bacterium_L21-TH-D2	1095		Paenibacillus_zanthoxyli	1304		Jeotgalibacillus_soli_Cunha_et_al._2012	1426
			Clostridium_botulinum_Bf	1095		Pseudomonas_phage_vB_Pae-TbilisiM32	1304		Pseudomonas_moraviensis	1424
			Pseudomonas_protegens_Cab57	1091		Burkholderia_sp._Leaf177	1303		Paenibacillus_sp._FSL_H7-0737	1423
			Pseudomonas_sp._Leaf129	1082		Pseudomonas_synxantha_BG33R	1300		Sebaldella_termitidis	1422
			Cellulosilyticum_lentocellum	1080		Acinetobacter_radioresistens	1294		Paenibacillus_sp._Soil787	1421
			Dickeya_chrysanthemi	1073		Clostridium_perfringens_ATCC_13124	1286		Coprococcus_eutactus_CAG:665	1415
			Clostridiales_bacterium_VE202-29	1070		Treponema_primitia	1284		Methylomicrobium_agile	1415
			Peptostreptococcaceae_bacterium_OBRC8	1060		Holdemania_massiliensis	1282		Pseudomonas_coronafaciens_pv._porri	1415
			Bacillus_bogoriensis	1053		Burkholderia_plantarii	1279		Shigella_sonnei	1413
			Acinetobacter_junii_CIP_64.5	1050		Burkholderia_oklahomensis	1259		Clostridium_intestinale_URNW	1405
			Acinetobacter_gyllenbergii_NIPH_230	1046		Clostridium_sp._ND2	1256		Peptoclostridium_difficile_CD160	1402
			Desulfosporosinus_meridiei	1046		Clostridium_papyrosolvens_C7	1254		Bacteroides_thetaiotaomicron	1398
			Mycobacterium_avium_MAV_120709_2344	1045		Pseudomonas_taiwanensis_SJ9	1245		Psychrilyobacter_atlanticus	1393
			Pseudomonas_Cys-tRNA	1044		Phormidesmis_priestleyi_Ana	1244		Jeotgalibacillus_sp._D5	1382
			Cryptococcus_neoformans_var._neoformans_JEC21	1043		Paenibacillus_sp._1-49	1243		Propionibacterium_propionicum	1381
			Lactobacillus_hokkaidonensis	1037		Rhizobium_sp._Root483D2	1243		Acetobacterium_woodii	1375
			Acinetobacter_pittii_ANC_3678	1036		Firmicutes_bacterium_CAG:194	1238		Stenotrophomonas_chelatiphaga	1375
			Clostridium_sp._KLE_1755	1033		Lipotes_vexillifer	1232		Acinetobacter_sp._XMZ-26	1373
			Pseudomonas_aeruginosa_2192	1031		Candidatus_Kuenenia_stuttgartiensis	1223		Bifidobacterium_animalis	1371
			Janthinobacterium_agaricidamnosum	1029		Janthinobacterium_sp._HH01	1220		Peptoclostridium_difficile_CD69	1370
			Bacillus_butanolivorans	1026		Thermaerobacter_subterraneus	1215		Pseudomonas_syringae_pv._tagetis	1368
			Pseudomonas_sp._NBRC_111138	1023		Pyrenomonas_helgolandii	1212		Ruminococcus_sp._CAG:60	1367
			Thermoanaerobacterium_aotearoense	1023		Bacillus_acidiproducens	1203		Bacillus_sp._LL01	1358
			Burkholderia_fungorum	1018		Pseudomonas_phage_phi-2	1202		Eubacterium_sp._CAG:146	1358
			Acinetobacter_baylyi_DSM_14961_=_CIP_107474	1014		Psychrobacter_phenylpyruvicus	1194		Peptostreptococcaceae_bacterium_AS15	1357
			Bacillus_shackletonii	1007		Pseudomonas_phage_SN	1184		Firmicutes_bacterium_CAG:646	1336
			Halonatronum_saccharophilum	1001		Pseudomonas_moraviensis_R28-S	1182		Fusobacterium_nucleatum	1329
			Pseudomonas_reactans	993		Megasphaera_cerevisiae	1177		Thermincola_ferriacetica	1312
			Candidatus_Methanoperedens_sp._BLZ1	992		Salmonella_enterica	1174		Clostridium_sporogenes_ATCC_15579	1309
			Burkholderia_kururiensis	988		Pseudobutyrivibrio_ruminis	1168		Domibacillus_indicus	1309
			Pseudomonas_aeruginosa_PAK	983		Paenibacillus_sp._FSL_R7-0273	1165		Acinetobacter_sp._COS3	1305
			Pseudomonas_oleovorans	980		Clostridium_sp._KLE_1755	1161		Defluviitoga_tunisiensis	1303
			Desulfosporosinus_youngiae	974		Eubacterium_sp._CAG:38	1161		Phycomyces_blakesleeanus	1300
			Pseudomonas_savastanoi_pv._retacarpa	973		Pseudomonas_sp._GM84	1159		Treponema_succinifaciens_DSM_2489	1298
			Spinacia_oleracea	971		Serratia_sp._Leaf51	1158		Bacillus_halodurans_C-125	1294
			Clostridium_botulinum_Af84	966		Pseudomonas_syringae_pv._actinidiae_ICMP_19102	1148		Lachnospiraceae_bacterium_NC2008	1292
			Clostridium_celatum_DSM_1785	963		Pseudomonas_sp._GM24	1145		Geobacillus_kaustophilus	1290
			Candidatus_Glomeribacter_gigasporarum	960		Candidatus_Accumulibacter_sp._BA-93	1133		Pseudomonas_amygdali_pv._lachrymans_str._M302278	1290
			Clostridium_novyi_NT	956		Pseudomonas_sp._250J	1132		Bacillus_sp._URHB0009	1288
			Riemerella_anatipestifer	955		Geobacillus_sp._PA-3	1123		Pseudomonas_migulae	1286
			Brachyspira_sp._CAG:484	952		Pseudoalteromonas_phage_H101	1123		Pseudomonas_aeruginosa_IGB83	1284
			Dickeya_solani	952		Pseudomonas_amygdali_pv._lachrymans	1119		Fusobacterium_perfoetens	1279
			Paenibacillus_alginolyticus	952		Pseudomonas_stutzeri_A1501	1115		Pseudomonas_sp._NBRC_111131	1273
			Acinetobacter_sp._NIPH_899	951		Acinetobacter_baumannii_OIFC032	1112		Clostridium_saccharogumia	1263
			Clostridium_phage_phiCPV4	946		Pseudomonas_fluorescens_PICF7	1110		Roseburia_intestinalis_XB6B4	1263
			Prevotella_timonensis_CRIS_5C-B1	937		Clostridium_sp._IODB-O3	1109		Blautia_hansenii	1262
			Acinetobacter_baumannii_OIFC047	935		Geobacillus_sp._CAMR12739	1108		Lachnospiraceae_bacterium_AB2028	1260
			Paenibacillus_elgii	935		Orenia_marismortui	1097		Geovibrio_sp._L21-Ace-BES	1240
			Chryseobacterium_caeni	917		Pseudomonas_protegens_Cab57	1091		Pseudomonas_pseudoalcaligenes	1234
			Burkholderia_sp._WSM2232	902		Candidatus_Glomeribacter_gigasporarum	1089		Clostridium_kluyveri_NBRC_12016	1216
			Bacillus_sp._FJAT-27245	899		Paenibacillus_sp._Soil750	1082		Anaerostipes_hadrus	1212
			Escherichia_phage_ECML-117	897		Clostridium_leptum	1079		Bacillus_sp._FJAT-18043	1208
			Jeotgalibacillus_campisalis	894		Carboxydothermus_ferrireducens	1068		Coprococcus_sp._HPP0074	1206
			Pseudomonas_syringae_pv._actinidiae_ICMP_19103	893		Clostridium_sp._NCR	1068		Clostridium_sp._CAG:1219	1194
			Thermincola_potens	888		Acinetobacter_sp._TG19627	1067		Andreprevotia_chitinilytica	1193
			Azoarcus_sp._CIB	882		Clostridiaceae_bacterium_MS3	1067		Methylophaga_aminisulfidivorans	1188
			Clostridium_perfringens_E_str._JGS1987	881		Pantholops_hodgsonii	1066		Thermosinus_carboxydivorans	1185
			Clostridium_hylemonae_DSM_15053	870		Geobacillus_stearothermophilus	1057		Acinetobacter_sp._Ag2	1184
			Roseburia_intestinalis	865		Ralstonia_sp._AU12-08	1056		Eubacterium_ramulus	1180
			Gordonia_malaquae_NBRC_108250	862		Pseudomonas_sp._NBRC_111144	1049		Sporolactobacillus_inulinus	1179
			Enterococcus_cecorum	855		Thermosinus_carboxydivorans	1049		blood_disease_bacterium_R229	1174
			Pseudomonas_amygdali_pv._aesculi	854		Pseudomonas_alcaligenes_NBRC_14159	1041		Prevotella_brevis	1174
			Pseudoalteromonas_phage_H101	849		Pseudomonas_aeruginosa_2192	1031		Olivibacter_sitiensis	1171
			Pseudomonas_aeruginosa_3577	846		Burkholderia_sp._WSM2232	1029		Intestinimonas_butyriciproducens	1167
			Desulfosporosinus_sp._BICA1-9	845		Paenibacillus_sp._FSL_H8-457	1027		Clostridium_phage_phiZP2	1164
			Planococcus_antarcticus	843		Pseudomonas_sp._NBRC_111138	1023		Bacillus_indicus_LMG_22858	1162
			Pseudomonas_fluorescens_Q2-87	843		Acinetobacter_sp._NIPH_758	1017		Clostridium_bolteae_ATCC_BAA-613	1159
			Pseudomonas_sp._CB1	841		Clostridium_celatum_DSM_1785	1008		Eubacterium_rectale_DSM_17629	1154
			Acinetobacter_sp._243_ASPC	837		Pseudomonas_sp._URIL14HWK12:I7	1005		Clostridium_ragsdalei_P11	1153
			Bacillus_bataviensis	835		Pseudomonas_syringae_pv._aptata	1005		Pseudomonas_sp._FH4	1152
			Desulfovibrio_cuneatus	834		Clostridium_kluyveri_NBRC_12016	995		Pseudomonas_syringae_UMAF0158	1150
			Pseudomonas_amygdali_pv._aesculi_str._0893_23	832		Leptothrix_ochracea	989		Acetonema_longum	1149
			Pseudomonas_xanthomarina	832		Thauera_linaloolentis	986		Paenibacillus_sp._FSL_R7-0273	1147
			Acinetobacter_baumannii_NCGM_237	830		Pseudomonas_aeruginosa_group	984		Eubacterium_sp._ER2	1145
			Pseudomonas_syringae_pv._rhaphiolepidis	830		Acinetobacter_haemolyticus_CIP_64.3	976		Peptoclostridium_difficile_CD21	1132
			Acinetobacter_sp._CIP_110321	816		Pseudomonas_savastanoi_pv._glycinea_str._race_4	972		Paenibacillus_polymyxa_SC2	1131
			Pseudomonas_sp._AAC	812		Pseudomonas_syringae_pv._syringae	968		Paenibacillus_zanthoxyli	1127
			Psychrobacter_phenylpyruvicus	812		Providencia_burhodogranariea	964		Mycobacterium_sp._WCM_7299	1126
			Pseudomonas_meliae	811		Acinetobacter_sp._ANC_3929	959		Intestinibacter_bartlettii	1124
			Pseudomonas_pseudoalcaligenes_KF707	798		Acinetobacter_pittii_ANC_3678	943		Erysipelotrichaceae_bacterium_3_1_53	1119
			Sulfobacillus_thermotolerans	795		Pseudomonas_sp._GM30	943		Gardnerella_vaginalis	1118
			Prolixibacter_bellariivorans	794		Acinetobacter_junii_CIP_64.5	942		Clostridium_botulinum_CDC_297	1117
			Treponema_primitia	794		Pseudomonas_sp._GM55	940		Eubacterium_hallii_DSM_3353	1102
			Brevibacterium_senegalense	790		Salmonella_phage_FSL_SP-019	930		Clostridium_lentocellum_DSM_5427	1099
			Marinitoga_piezophila	786		Pseudomonas_syringae_pv._papulans	926		Agrobacterium_tumefaciens	1092
			Rhodocyclaceae_bacterium_Paddy-1	784		Acinetobacter_baumannii_348935	924		Pseudomonas_frederiksbergensis	1084
			Pseudomonas_phage_KPP12	779		Acinetobacter_baumannii_1566109	919		Acinetobacter_sp._CIP_70.18	1080
			Acinetobacter_nosocomialis	777		Acinetobacter_junii_MTCC_11364	903		Syntrophomonas_palmitatica	1079
			Curvibacter_sp._PAE-UM	766		Clostridium_tetani_E88	903		Lysinibacillus_manganicus	1078
			Clostridium_perfringens_WAL-14572	763		Acinetobacter_baumannii_573719	899		Carnobacterium_gallinarum	1075
			Acinetobacter_sp._NIPH_2100	760		Fusobacterium_russii	897		Lachnospiraceae_bacterium_3-2	1071
			Azotobacter_chroococcum_NCIMB_8003	759		Thermoanaerobacter_siderophilus	897		Clostridium_stercorarium	1065
			Pseudomonas_sp._URIL14HWK12:I7	759		Clostridiales_bacterium_S5-A14a	895		Cohnella_laeviribosi	1065
			Curvibasidium_cygneicollum	758		Burkholderia_kururiensis	884		Salsuginibacillus_kocurii	1061
			Pseudomonas_amygdali_pv._mori_str._301020	756		Herbaspirillum_sp._YR522	880		Thermoanaerobacterium_aotearoense	1059
			Noviherbaspirillum_sp._Root189	748		Pseudomonas_chlororaphis_subsp._aurantiaca	880		Treponema_azotonutricium_ZAS-9	1049
			Pseudomonas_syringae_pv._alisalensis	739		Pseudomonas_sp._P179	880		Pseudomonas_mandelii_JR-1	1048
			Acinetobacter_baumannii_144107	732		Paenibacillus_sp._IHBB_10380	878		Desulfitobacterium_sp._PCE1	1047
			Clostridium_sp._CAG:505	731		Dialister_micraerophilus	870		Clostridium_sp._JCD	1041
			Cloning_vector_pScosBC1	720		Polaromonas_naphthalenivorans_CJ2	865		Pseudomonas_sp._Os17	1036
			Acinetobacter_baumannii_ACICU	719		Coprococcus_sp._HPP0048	861		Pseudomonas_brassicacearum_subsp._brassicacearum_NFM421	1021
			Acinetobacter_sp._Ag2	718		Pseudomonas_oleovorans	849		Firmicutes_bacterium_CAG:24	1020
			Saccharibacillus_sacchari	714		Desulfotomaculum_gibsoniae	848		Bacillus_mycoides	1009
			Paenibacillus_sp._UNC451MF	713		Pseudomonas_sp._NBRC_111129	841		Subdoligranulum_variabile	999
			Pseudomonas_sp._LAIL14HWK12:I9	700		Pseudomonas_sp._R81	837		Treponema_phagedenis_F0421	995
			Pseudomonas_syringae_pv._actinidiae_ICMP_19098	697		Paenibacillus_polymyxa_CR1	836		Roseburia_intestinalis_CAG:13	988
			Rhodococcus_opacus	697		Alkaliphilus_metalliredigens_QYMF	827		Prevotella_bivia	980
			Acinetobacter_sp._114	692		Pseudomonas_sp._S9	827		Pseudomonas_sp._GM84	979
			Pseudomonas_viridiflava_UASWS0038	692		Intestinibacter_bartlettii_DSM_16795	821		Oscillibacter_sp._ER4	976
			Acinetobacter_junii_CIP_107470	688		Rahnella_aquatilis_HX2	809		Acinetobacter_sp._NIPH_2100	972
			Chryseobacterium_indologenes	679		Klebsiella_phage_vB_KpnM_KB57	801		Clostridium_papyrosolvens_C7	964
			Acinetobacter_sp._neg1	678		Clostridium_phage_phiCPV4	797		Roseburia_sp._CAG:18	959
			Acinetobacter_sp._NIPH_817	674		Lactobacillus_casei	796		Chryseobacterium_jeonii	942
			Bacillus_sp._FJAT-18017	673		Pseudomonas_phage_KPP12	796		Methanosarcina_siciliae	938
			Bacillus_sp._UNC438CL73TsuS30	670		Clostridium_saccharobutylicum_DSM_13864	793		Eubacterium_sp._CAG:274	935
			Pseudomonas_savastanoi_pv._nerii	661		Bacillus_licheniformis	789		Akkermansia_muciniphila	932
			Enhydrobacter_aerosaccus_SK60	647		Pseudomonas_amygdali_pv._aesculi_str._0893_23	787		Clostridium_acidurici_9a	925
			Alcanivorax_dieselolei	642		Saccharibacillus_sacchari	784		Geobacillus_virus_E3	924
			Pseudomonas_aeruginosa_IGB83	642		Acinetobacter_radioresistens_SK82	782		Ruminococcus_gauvreauii	923
			Acinetobacter_sp._Tol_5	637		Acinetobacter_nosocomialis	765		Enterobacter_aerogenes	921
			Macaca_mulatta	635		Erwinia_phage_vB_EamM-Y2	761		Clostridium_sp._CAG:217	920
			Hungatella_hathewayi	633		Cylindrospermum_stagnale	757		Ralstonia_sp._A12	913
			Acinetobacter_sp._ANC_3789	632		Escherichia_coli_541-15	756		Pseudomonas_syringae_pv._apii	912
			Pseudomonas_UDP-3-O-	630		Thermincola_potens	756		Methanomethylovorans_hollandica	907
			Clostridium_termitidis_CT1112	629		Dickeya_solani	754		Caldibacillus_debilis	903
			Enterobacteria_phage_9g	628		Xylella_fastidiosa	749		Eubacterium_sp._14-2	898
			Acinetobacter_rudis	617		Syntrophaceticus_schinkii	747		Acinetobacter_gerneri_DSM_14967_=_CIP_107464	897
			Bacillus_rubiinfantis	609		Acinetobacter_sp._ANC_3789	746		Faecalibacterium_prausnitzii	893
			Acinetobacter_ursingii_ANC_3649	604		Pseudomonas_savastanoi_pv._phaseolicola_1448A	740		Acinetobacter_nosocomialis	892
			Firmicutes_bacterium_CAG:791	603		Yersinia_intermedia	735		Lachnoanaerobaculum_sp._ICM7	890
			Pseudomonas_phage_tf	601		Lachnospiraceae_bacterium_V9D3004	731		Pseudomonas_syringae_pv._persicae	889
			Clostridium_perfringens_D_str._JGS1721	598		Sporosarcina_globispora	729		Pseudomonas_syringae_pv._japonica_str._M301072	888
			Ewingella_americana	594		Spinacia_oleracea	723		Candidatus_Methanoplasma_termitum	885
			Acinetobacter_gyllenbergii_CIP_110306	592		Cloning_vector_pScosBC1	720		Geobacillus_sp._WCH70	885
			Bacillus_sp._FJAT-13831	589		Clostridium_spiroforme_DSM_1552	720		Comamonas_aquatica	881
			Acinetobacter_sp._CIP_A162	587		Acinetobacter_junii_SH205	719		Coprothermobacter_platensis	879
			Acinetobacter_sp._CIP_101966	584		Xenorhabdus_bovienii	719		Blautia_obeum_ATCC_29174	876
			Bacillus_sp._J37	584		Lactobacillus_paracasei	716		Pseudomonas_sp._URMO17WK12:I8	876
			Lachnospiraceae_bacterium_3_1_57FAA_CT1	579		Chelonia_mydas	714		Bacillus_methanolicus	869
			Salmonella_enterica	578		Pseudomonas_Cys-tRNA	714		Dorea_sp._D27	868
			Listeria_grandensis	577		Mycobacterium_thermoresistibile_ATCC_19527	713		Paenibacillus_pasadenensis	864
			Pseudomonas_stutzeri_B1SMN1	574		Rhodococcus_sp._EsD8	706		Clostridium_perfringens_NCTC_8239	862
			Acinetobacter_sp._NIPH_973	571		Acinetobacter_junii_CIP_107470	692		Filifactor_alocis	861
			Daphnia_pulex	571		Pandoraea_sp._E26	689		Lachnospiraceae_bacterium_NK4A144	855
			Pseudomonas_syringae_CC1557	563		Pseudomonas_coronafaciens_pv._garcae	688		Prevotella_sp._P5-60	855
			Haloplasma_contractile_SSD-17B	560		Pseudomonas_sp._LAIL14HWK12:I7	687		Paenibacillus_chondroitinus	854
			Acinetobacter_tandoii	558		Oligella_ureolytica	683		Paenibacillus_darwinianus	853
			Oryza_australiensis	554		Bacillus_koreensis	668		Acinetobacter_sp._M131	851
			Acinetobacter_sp._COS3	551		Edwardsiella_phage_MSW-3	668		Clostridium_phage_CpV1	851
			Acinetobacter_towneri_DSM_14962_=_CIP_107472	548		Bacillus_mycoides	659		Clostridium_straminisolvens_JCM_21531	850
			Pseudomonas_amygdali_pv._eriobotryae	543		Veillonella_sp._CAG:933	659		Sphaerochaeta_coccoides	849
			Pseudomonas_yamanorum	543		Dietzia_sp._UCD-THP	654		Pseudomonas_amygdali_pv._aesculi_str._0893_23	837
			Enhydrobacter_aerosaccus	542		Prauserella_sp._Am3	648		Blautia_producta	836
			Bacillus_cellulosilyticus	540		Pseudomonas_stutzeri_B1SMN1	646		Cronobacter_malonaticus_507	835
			Blautia_wexlerae	540		Acinetobacter_sp._NIPH_298	645		Acinetobacter_parvus_DSM_16617_=_CIP_108168	834
			Cetobacterium_sp._ZWU0022	540		Klebsiella_oxytoca	645		Brevibacillus_laterosporus	832
			Serratia_sp._Leaf51	538		Pseudomonas_sp._GLE121	639		Candidatus_Achromatium_palustre	829
			Pseudomonas_cedrina	531		Acinetobacter_sp._Tol_5	637		Pseudomonas_pelagia	827
			Pseudomonas_sp._CCM_7891	531		Yersinia_ruckeri	635		Shewanella_marina	827
			Acinetobacter_sp._CIP_56.2	530		Robinsoniella_sp._KNHs210	634		Thermacetogenium_phaeum_DSM_12270	825
			Acinetobacter_sp._NIPH_3623	528		Proteus_mirabilis	630		Lentisphaera_araneosa	819
			Pseudomonas_fluorescens_BRIP34879	528		Pseudomonas_savastanoi_pv._phaseolicola	628		Aneurinibacillus_aneurinilyticus	805
			Acinetobacter_baumannii_ATCC_17978	527		Lacticigenium_naphtae	622		Clostridiales_bacterium_SIT11	802
			Subdoligranulum_sp._4_3_54A2FAA	517		Acinetobacter_baumannii_478810	621		Stenotrophomonas_maltophilia	800
			Acinetobacter_sp._NIPH_2171	509		Acinetobacter_baumannii_OIFC0162	621		Eubacterium_plexicaudatum	798
			Burkholderia_phage_BcepF1	508		Thauera_linaloolentis_47Lol_=_DSM_12138	621		Pseudomonas_savastanoi_pv._glycinea_str._B076	798
			Acinetobacter_junii_NIPH_182	506		Batrachochytrium_dendrobatidis_JAM81	618		Clostridium_methoxybenzovorans	795
						Paenibacillus_sp._VKM_B-2647	616		Prevotella_bergensis	783
						Acinetobacter_sp._WC-323	613		Pseudomonas_sp._CF150	783
						Pseudomonas_amygdali_pv._aesculi	612		Pseudomonas_amygdali_pv._lachrymans	782
						Pseudomonas_kilonensis	604		Clostridium_sp._CAG:632	780
						Pseudomonas_congelans	602		Pseudomonas_sp._BRG-100	774
						Listeria_innocua	585		Acinetobacter_pittii_ANC_3678	773
						Paenibacillus_sp._Soil724D2	585		Clostridium_sordellii_8483	772
						Clostridium_botulinum_C_str._Stockholm	584		Pseudomonas_sp._HYS	766
						Daphnia_pulex	583		Coprococcus_sp._HPP0048	764
						Enterobacter_sp._Bisph1	582		Tyzzerella_nexilis	761
						Pelosinus_fermentans_B4	577		Pseudomonas_sp._1-7	759
						Rouxiella_chamberiensis	577		Clostridium_sp._ASF356	754
						Pseudomonas_putida_LS46	569		Paenibacillus_ginsengihumi	753
						Pseudomonas_stutzeri_group	565		Pseudomonas_aeruginosa_CF77	752
						Enterobacter_phage_IME11	563		Pseudomonas_simiae	747
						Planomicrobium_glaciei_CHR43	559		Firmicutes_bacterium_CAG:145	744
						Acinetobacter_sp._WC-487	556		Enterococcus_gallinarum	742
						Clostridium_botulinum_B2_450	555		Lysinibacillus_boronitolerans	740
						Acinetobacter_tjernbergiae_DSM_14971_=_CIP_107465	554		Paenibacillus_harenae	737
						Yersinia_kristensenii	553		Eubacterium_sp._CAG:603	729
						Pseudomonas_yamanorum	543		Pseudomonas_syringae_pv._berberidis	729
						Ewingella_americana_ATCC_33852	540		Acinetobacter_sp._WC-487	728
						Desulfosporosinus_youngiae_DSM_17734	538		Firmicutes_bacterium_CAG:95	725
						Pseudomonas_sp._NBRC_111128	532		Paenibacillus_sonchi	723
						Pseudomonas_cedrina	531		Lachnospiraceae_bacterium_ND2006	720
						Pseudomonas_sp._CCM_7891	531		Leptotrichia_shahii	702
						Pseudomonas_fluorescens_BRIP34879	528		Butyrivibrio_sp._XBB1001	699
						Enhydrobacter_aerosaccus	527		Fusobacterium_varium	699
						Acinetobacter_bouvetii	518		Paenibacillus_panacisoli	699
						Subdoligranulum_sp._4_3_54A2FAA	517		Pseudomonas_sp._HMP271	699
						Rahnella_sp._Y9602	516		Kandleria_vitulina_DSM_20405	697
						Pseudomonas_sp._DSM_29167	512		Paenibacillus_terrae	696
						Acinetobacter_sp._MDS7A	511		Bacillus_alveayuensis	695
						Acinetobacter_baumannii_SDF	510		Paenibacillus_sp._FSL_H7-0357	694
						Acinetobacter_sp._423D	505		Treponema_sp._JC4	694
						Acinetobacter_sp._WC-141	505		Clostridium_sp._CAG:510	689
						Clostridium_tetani_12124569	502		Clostridium_phage_phiCP13O	682
									Acinetobacter_sp._WC-141	674
									Prevotella_oris	666
									Paenibacillus_sp._VKM_B-2647	661
									Burkholderia_thailandensis	657
									Triticum_urartu	657
									Brachypodium_distachyon	652
									Roseburia_sp._CAG:45	652
									Prevotella_sp._S7-1-8	648
									Pseudomonas_sp._GM74	646
									Lachnospiraceae_bacterium_5_1_63FAA	636
									Clostridium_hathewayi_DSM_13479	632
									Acinetobacter_calcoaceticus	631
									Bacillus_sp._FJAT-14515	626
									Pseudomonas_savastanoi_pv._savastanoi	623
									Anaerotruncus_colihominis	616
									Pseudomonas_sp._Leaf129	614
									Pseudomonas_knackmussii_B13	612
									Lachnospiraceae_bacterium_6_1_37FAA	604
									Acinetobacter_ursingii	597
									Candidatus_Magnetomorum_sp._HK-1	597
									Pseudomonas_taiwanensis_SJ9	583
									Desulfotomaculum_sp._BICA1-6	581
									Pseudomonas_sp._GM30	574
									Acinetobacter_oleivorans	567
									Mucor_circinelloides_f._circinelloides_1006PhL	565
									Treponema_bryantii	561
									Lachnospira_pectinoschiza	546
									Acinetobacter_sp._NIPH_2171	511
									Acinetobacter_sp._NIPH_713	511
									Paenibacillus_terrigena	511

## Sheet: Table S4
Table S4. Average Nucleotide Identity within Pseudomonas fluorescens species
	AU10973	AU6026	UK4	SF4c	NZ052	H16	AU2390	H14	ATCC948sb1	AU12271	NT0133	AU12597	ABAC62	SF39a	HK44	FW300N2C3	AU11518	AU12644	Wayne1	AU20219	C2	GcM51A	PA4C2	AU11706	H21	PA3G8	PCL1751	BBc6R8	NZI7	AU14917	279	et76	UM270	AU11114	C8	C3	AU13852	ICMP11288	AU14440	AU11235	GW456L13	ICMP3636	Pf29Arp	BRIP34879	AU1044	SBW25	S613	PICF7	WH6
AU10973	---	88.01	86.85	85.58	90.17	85.44	84.76	91.25	86.43	87.73	85.48	84.71	88.46	85.46	85.64	85.79	87.74	84.62	85.52	85.53	85.62	87.09	88.13	85.6	91.25	85.61	90.42	87.44	85.73	88.07	88.13	85.74	85.71	85.5	85.63	85.51	85.51	88.3	88.13	84.66	85.82	90.51	85.65	87.88	84.65	91.25	85.69	90.56	88.5
AU6026	88.01	---	86.84	85.51	88.17	85.45	85.28	88.25	86.4	87.49	85.47	84.76	88.03	85.46	85.58	85.71	87.61	84.76	85.52	85.47	85.56	87.02	94.9	85.45	88.25	85.46	87.94	87.18	85.7	95.04	90.04	85.66	85.73	85.39	85.59	85.56	85.59	88.13	94.94	84.75	85.62	88.3	85.54	87.73	84.74	88.24	85.52	87.91	88.15
UK4	86.86	86.84	---	85.49	86.91	85.57	84.88	87.01	89.72	86.63	85.56	84.76	87.14	85.37	85.72	85.83	86.59	84.76	85.53	85.84	85.63	91.48	86.97	85.65	87.02	85.62	86.83	87.24	85.82	86.84	86.77	85.72	85.64	85.41	85.66	85.59	85.62	86.84	87.1	84.75	85.83	86.97	85.57	86.68	84.73	87.11	85.53	86.84	86.91
SF4c	85.59	85.51	85.5	---	85.61	88.26	84.64	85.59	85.3	85.49	85.85	84.62	86.01	87.98	86.31	86.15	85.48	84.65	85.77	85.84	86.99	85.66	85.63	85.79	85.6	86.78	85.64	85.76	85.94	85.51	85.46	86.15	86.12	88.07	87.09	86.9	85.76	85.5	85.61	84.61	87.19	85.72	86.07	85.58	84.61	85.61	86.93	85.57	85.69
NZ052	90.15	88.16	86.89	85.59	---	85.56	84.83	90.32	86.44	87.72	85.45	84.65	88.52	85.56	85.7	85.75	87.75	84.63	85.38	85.44	85.76	87.13	88.29	85.49	90.32	85.66	92.08	87.4	85.78	88.16	88.1	85.7	85.69	85.53	85.66	85.65	85.4	88.5	88.29	84.66	85.75	90.69	85.59	87.89	84.62	90.34	85.64	92.03	88.62
H16	85.45	85.46	85.58	88.29	85.59	---	84.64	85.52	85.57	85.4	85.45	84.62	85.87	88.61	86.07	85.61	85.32	84.67	85.32	85.35	86.71	85.51	85.44	85.36	85.52	86.44	85.49	85.53	85.66	85.46	85.29	85.68	85.68	88.96	86.63	86.5	85.36	85.39	85.5	84.62	86.66	85.54	85.56	85.37	84.64	85.48	86.53	85.45	85.51
AU2390	84.76	85.28	84.89	84.64	84.85	84.64	---	84.8	84.95	84.78	84.58	98.24	85.22	84.59	84.9	84.83	86.57	97.93	84.68	85.11	84.76	84.77	84.88	84.89	84.8	84.72	84.74	84.76	85.03	84.72	84.54	84.87	84.87	84.69	84.78	84.68	85.04	84.73	85.08	97.92	84.92	84.78	84.67	84.65	97.93	84.83	84.79	84.75	84.73
H14	91.24	88.24	87	85.58	90.33	85.51	84.8	---	86.54	87.87	85.53	84.62	88.57	85.59	85.72	85.73	87.76	84.63	85.47	85.47	85.73	87.24	88.35	85.45	99.91	85.63	90.52	87.54	85.81	88.31	88.18	85.65	85.7	85.6	85.7	85.72	85.45	88.66	88.32	84.63	85.87	90.61	85.55	87.99	84.62	99.02	85.68	90.49	88.7
ATCC948sb1	86.24	86.2	89.47	85.15	86.27	85.4	84.84	86.35	---	85.93	85.14	84.62	86.82	85.06	85.3	85.34	86.03	84.56	85.17	85.19	85.24	95.7	86.22	85.17	86.36	85.34	86.04	86.41	85.38	86.19	86.12	85.35	85.32	85.13	85.36	85.25	85.15	86.21	86.26	84.59	85.34	86.32	85.22	86.14	84.54	86.34	85.29	86.04	86.22
AU12271	87.71	87.48	86.6	85.49	87.73	85.39	84.78	87.85	86.12	---	85.37	84.95	87.74	85.44	85.51	85.68	99.09	84.86	85.36	85.37	85.58	86.74	87.53	85.45	87.85	85.39	87.56	86.86	85.77	87.53	87.31	85.66	85.55	85.39	85.57	85.51	85.4	87.48	87.69	84.63	85.63	87.83	85.57	87.31	84.6	87.82	85.53	87.54	87.89
NT0133	85.49	85.48	85.56	85.85	85.47	85.44	84.57	85.54	85.28	85.38	---	84.62	85.85	85.62	85.7	88.81	85.34	84.57	85.7	85.73	85.83	85.68	85.55	85.75	85.49	85.76	85.55	85.57	85.8	85.55	85.41	88.74	87.93	85.41	85.86	85.74	85.75	85.34	85.54	84.61	85.95	85.59	90.39	85.48	84.55	85.59	85.84	85.52	85.62
AU12597	84.71	84.76	84.76	84.63	84.67	84.62	98.24	84.63	84.73	84.96	84.63	---	85.12	84.62	84.86	84.75	84.94	98.49	84.61	84.72	84.73	84.75	84.74	84.8	84.63	84.68	84.74	84.74	84.9	84.72	84.54	84.79	84.67	84.49	84.8	84.69	84.67	84.69	85.09	98.49	84.72	84.8	84.63	84.63	98.49	84.69	84.74	84.79	84.65
ABAC62	88.43	88	87.1	85.99	88.49	85.85	85.2	88.54	86.94	87.71	85.82	85.1	---	85.95	85.95	86.05	87.72	85.15	85.79	85.88	86.14	87.33	88.08	85.83	88.54	86.11	88.29	87.48	85.98	88.01	87.9	86.06	85.99	85.89	86.1	86.07	85.85	88.19	88.1	85.14	86.15	88.51	85.89	87.88	85.1	88.6	85.98	88.3	88.7
SF39a	85.47	85.47	85.39	88	85.59	88.6	84.6	85.6	85.21	85.46	85.63	84.62	85.97	---	85.92	85.93	85.4	84.61	85.53	85.54	86.55	85.53	85.45	85.59	85.6	86.25	85.61	85.58	85.71	85.41	85.43	85.91	85.84	88	86.5	86.26	85.57	85.41	85.47	84.59	86.65	85.56	85.82	85.52	84.62	85.73	86.53	85.55	85.55
HK44	85.64	85.59	85.74	86.33	85.72	86.07	84.91	85.74	85.46	85.53	85.71	84.88	85.98	85.92	---	86.02	85.59	84.87	85.82	85.94	86.61	85.84	85.66	85.94	85.74	87.03	85.64	85.98	86.02	85.61	85.57	86.1	85.94	86	86.56	87.03	85.88	85.65	85.78	84.88	86.53	85.74	85.95	85.56	84.82	85.79	86.75	85.65	85.73
FW300N2C3	85.8	85.73	85.84	86.16	85.77	85.61	84.82	85.74	85.52	85.69	88.85	84.74	86.07	85.92	86.02	---	85.77	84.7	86.07	86.13	86.2	85.96	85.83	86.12	85.75	86.26	85.7	85.83	86.23	85.74	85.68	92.16	89.11	85.63	86.27	86.11	86.11	85.64	85.82	84.72	86.29	85.79	88.98	85.7	84.69	85.83	86.39	85.73	85.89
AU11518	87.72	87.6	86.57	85.47	87.77	85.31	86.56	87.74	86.21	99.09	85.33	84.93	87.75	85.38	85.56	85.76	---	84.84	85.31	85.44	85.61	86.75	87.54	85.48	87.73	85.42	87.53	86.82	85.62	87.48	87.3	85.72	85.53	85.42	85.59	85.51	85.49	87.46	87.63	84.67	85.66	87.83	85.54	87.28	84.56	87.8	85.56	87.52	87.92
AU12644	84.62	84.76	84.76	84.66	84.65	84.66	97.93	84.63	84.66	84.87	84.59	98.49	85.16	84.6	84.86	84.71	84.85	---	84.63	84.64	84.75	84.72	84.73	84.83	84.63	84.74	84.77	84.77	84.87	84.74	84.62	84.77	84.68	84.49	84.73	84.72	84.67	84.65	85.03	99.15	84.72	84.73	84.66	84.66	99.13	84.7	84.71	84.79	84.61
Wayne1	85.55	85.54	85.55	85.78	85.41	85.32	84.7	85.51	85.33	85.39	85.72	84.63	85.82	85.53	85.82	86.08	85.34	84.65	---	97.08	85.61	85.7	85.51	90.64	85.51	85.58	85.43	85.67	90.71	85.46	85.44	86	86.18	85.3	85.83	85.63	97.03	85.42	85.51	84.68	85.88	85.63	86	85.48	84.62	85.52	85.78	85.42	85.57
AU20219	85.55	85.48	85.85	85.85	85.47	85.35	85.12	85.49	85.36	85.4	85.73	84.73	85.91	85.54	85.93	86.13	85.46	84.64	97.08	---	85.61	85.71	85.63	90.88	85.49	85.59	85.44	85.67	91.04	85.54	85.47	86.06	86.22	85.47	85.85	85.57	99.13	85.45	85.6	84.67	85.86	85.63	86.01	85.49	84.66	85.54	85.82	85.43	85.53
C2	85.63	85.57	85.64	87.01	85.78	86.71	84.76	85.76	85.39	85.59	85.85	84.73	86.17	86.56	86.62	86.2	85.62	84.75	85.6	85.62	---	85.79	85.66	85.64	85.76	87.75	85.75	85.79	85.82	85.56	85.53	86.18	86.01	86.6	88.34	88.17	85.61	85.63	85.66	84.73	88.56	85.73	85.96	85.59	84.7	85.82	88.25	85.66	85.65
GcM51A	87.09	87.02	91.46	85.65	87.15	85.5	84.77	87.24	95.81	86.75	85.68	84.75	87.36	85.51	85.82	85.95	86.76	84.72	85.67	85.69	85.78	---	87.15	85.71	87.25	85.75	87.03	87.54	85.85	87.05	86.97	85.82	85.84	85.53	85.82	85.75	85.7	87.13	87.12	84.76	85.96	87.26	85.72	86.95	84.73	87.32	85.8	86.98	87.15
PA4C2	88.13	94.89	86.97	85.62	88.3	85.41	84.88	88.35	86.4	87.54	85.54	84.73	88.11	85.44	85.65	85.81	87.55	84.72	85.48	85.61	85.65	87.15	---	85.58	88.33	85.59	88.17	87.35	85.64	96.16	90.13	85.64	85.75	85.34	85.73	85.51	85.59	88.33	98.53	84.75	86.04	88.44	85.65	87.89	84.74	88.41	85.59	88.09	88.29
AU11706	85.63	85.47	85.67	85.8	85.51	85.35	84.9	85.47	85.35	85.48	85.76	84.81	85.87	85.59	85.93	86.13	85.5	84.84	90.64	90.88	85.64	85.73	85.6	---	85.46	85.62	85.48	85.74	98.42	85.52	85.51	86.11	86.15	85.39	85.84	85.58	90.92	85.43	85.51	84.82	85.98	85.62	85.99	85.6	84.81	85.47	85.85	85.5	85.54
H21	91.24	88.24	87.01	85.59	90.33	85.51	84.8	99.91	86.54	87.87	85.48	84.62	88.56	85.59	85.72	85.73	87.76	84.63	85.48	85.48	85.74	87.24	88.33	85.44	---	85.63	90.51	87.53	85.81	88.31	88.18	85.65	85.7	85.6	85.71	85.73	85.45	88.67	88.32	84.64	85.87	90.61	85.55	88	84.62	99.03	85.67	90.48	88.69
PA3G8	85.62	85.47	85.63	86.8	85.67	86.45	84.72	85.65	85.49	85.4	85.78	84.68	86.14	86.26	87.04	86.27	85.44	84.75	85.58	85.59	87.75	85.77	85.61	85.63	85.66	---	85.68	85.88	85.78	85.5	85.55	86.22	85.94	86.4	87.58	89.3	85.58	85.58	85.53	84.67	87.65	85.73	86.01	85.52	84.68	85.81	87.5	85.66	85.67
PCL1751	90.41	87.93	86.82	85.63	92.08	85.47	84.73	90.52	86.21	87.57	85.54	84.73	88.34	85.6	85.62	85.68	87.54	84.77	85.39	85.43	85.74	87.01	88.17	85.45	90.51	85.67	---	87.31	85.67	88.03	87.9	85.65	85.73	85.45	85.73	85.55	85.39	88.32	88.07	84.79	85.94	90.43	85.58	87.75	84.7	90.57	85.66	99.43	88.38
BBc6R8	87.46	87.19	87.24	85.75	87.43	85.52	84.76	87.55	86.63	86.88	85.58	84.73	87.51	85.56	85.95	85.82	86.84	84.76	85.63	85.64	85.77	87.55	87.37	85.72	87.56	85.86	87.33	---	85.85	87.31	87.14	85.81	85.8	85.59	85.92	85.93	85.66	87.52	87.37	84.78	86.04	87.57	85.67	87.12	84.76	87.6	85.83	87.3	87.34
NZI7	85.75	85.72	85.84	85.96	85.8	85.66	85.04	85.83	85.57	85.79	85.81	84.91	86.02	85.72	86.02	86.25	85.64	84.89	90.69	91.05	85.82	85.87	85.66	98.42	85.83	85.78	85.7	85.87	---	85.74	85.62	86.19	86.25	85.55	85.98	85.73	91.02	85.56	85.7	84.89	86.1	85.78	86.08	85.71	84.91	85.67	85.96	85.71	85.68
AU14917	88.08	95.04	86.83	85.51	88.17	85.45	84.72	88.31	86.38	87.54	85.54	84.72	88.04	85.39	85.59	85.73	87.5	84.74	85.43	85.52	85.54	87.05	96.16	85.5	88.31	85.5	88.03	87.3	85.71	---	90.14	85.63	85.74	85.34	85.62	85.57	85.5	88.24	96.23	84.78	85.66	88.34	85.46	87.86	84.74	88.28	85.62	88	88.22
279	88.14	90.03	86.78	85.45	88.11	85.28	84.54	88.19	86.3	87.33	85.41	84.53	87.93	85.41	85.55	85.66	87.31	84.62	85.4	85.45	85.52	86.96	90.13	85.49	88.19	85.54	87.91	87.12	85.6	90.14	---	85.56	85.57	85.28	85.61	85.54	85.42	88.2	90.13	84.6	85.6	88.23	85.5	87.62	84.57	88.21	85.48	87.91	88.03
et76	85.74	85.66	85.73	86.15	85.71	85.66	84.87	85.66	85.5	85.67	88.76	84.79	86.07	85.9	86.08	92.14	85.73	84.77	85.98	86.05	86.18	85.83	85.65	86.1	85.66	86.2	85.66	85.83	86.17	85.63	85.57	---	89.06	85.63	86.27	86.14	86.06	85.63	85.71	84.8	86.4	85.83	88.81	85.66	84.76	85.7	86.29	85.6	85.78
UM270	85.72	85.74	85.66	86.13	85.71	85.67	84.86	85.72	85.47	85.56	87.94	84.66	86.01	85.82	85.92	89.1	85.54	84.68	86.16	86.21	86.01	85.85	85.77	86.14	85.72	85.93	85.74	85.81	86.25	85.75	85.58	89.06	---	85.56	86.18	85.93	86.23	85.67	85.79	84.71	86.2	85.77	88.09	85.58	84.66	85.74	86.19	85.7	85.82
AU11114	85.51	85.41	85.43	88.11	85.55	88.96	84.71	85.61	85.28	85.4	85.42	84.5	85.92	88.01	86.01	85.63	85.43	84.5	85.3	85.48	86.6	85.55	85.36	85.4	85.62	86.39	85.46	85.61	85.55	85.35	85.29	85.63	85.56	---	86.56	86.48	85.25	85.44	85.49	84.52	86.58	85.46	85.58	85.37	84.48	85.56	86.5	85.43	85.57
C8	85.65	85.61	85.68	87.1	85.68	86.62	84.79	85.72	85.51	85.59	85.87	84.8	86.12	86.49	86.56	86.27	85.61	84.74	85.82	85.85	88.34	85.84	85.76	85.84	85.72	87.57	85.76	85.94	85.98	85.63	85.62	86.28	86.19	86.55	---	87.83	85.85	85.68	85.72	84.74	94.18	85.79	86.11	85.62	84.76	85.78	92.45	85.67	85.76
C3	85.51	85.59	85.61	86.91	85.67	86.5	84.68	85.74	85.41	85.52	85.76	84.69	86.09	86.27	87.04	86.12	85.52	84.71	85.62	85.57	88.17	85.77	85.54	85.58	85.74	89.3	85.56	85.96	85.73	85.58	85.56	86.15	85.94	86.49	87.84	---	85.57	85.64	85.58	84.68	87.81	85.67	85.91	85.56	84.69	85.72	87.82	85.54	85.66
AU13852	85.53	85.6	85.63	85.78	85.43	85.36	84.99	85.47	85.33	85.43	85.75	84.68	85.88	85.57	85.88	86.11	85.52	84.68	97.02	99.13	85.61	85.72	85.6	90.92	85.47	85.58	85.41	85.68	91.02	85.51	85.44	86.07	86.24	85.25	85.85	85.56	---	85.45	85.53	84.69	85.85	85.61	86.01	85.53	84.67	85.51	85.81	85.41	85.54
ICMP11288	88.31	88.12	86.84	85.5	88.52	85.39	84.73	88.68	86.41	87.5	85.34	84.69	88.23	85.4	85.63	85.63	87.48	84.65	85.39	85.43	85.61	87.14	88.32	85.4	88.68	85.55	88.32	87.51	85.54	88.24	88.2	85.63	85.65	85.43	85.66	85.62	85.43	---	88.31	84.65	85.75	88.58	85.56	87.89	84.64	88.65	85.64	88.31	88.25
AU14440	88.13	94.94	87.09	85.6	88.3	85.48	85.07	88.33	86.45	87.7	85.53	85.08	88.14	85.46	85.76	85.81	87.64	85.02	85.47	85.58	85.64	87.12	98.53	85.49	88.32	85.51	88.07	87.36	85.67	96.23	90.13	85.69	85.78	85.47	85.69	85.56	85.51	88.31	---	84.77	85.76	88.4	85.55	87.85	84.77	88.34	85.6	88.03	88.31
AU11235	84.65	84.76	84.75	84.62	84.68	84.62	97.92	84.64	84.71	84.64	84.62	98.49	85.16	84.59	84.87	84.73	84.67	99.15	84.66	84.66	84.73	84.76	84.76	84.81	84.64	84.66	84.79	84.78	84.88	84.78	84.61	84.8	84.71	84.51	84.73	84.69	84.68	84.65	84.78	---	84.72	84.72	84.61	84.69	99.2	84.68	84.7	84.79	84.63
GW456L13	85.83	85.64	85.84	87.2	85.76	86.66	84.92	85.88	85.49	85.64	85.98	84.72	86.18	86.66	86.53	86.29	85.68	84.72	85.88	85.87	88.56	85.98	86.06	85.99	85.88	87.63	85.97	86.04	86.11	85.68	85.61	86.41	86.21	86.58	94.19	87.81	85.86	85.76	85.78	84.72	---	85.92	86.2	85.78	84.73	85.96	92.76	85.88	85.86
ICMP3636	90.5	88.27	86.96	85.7	90.7	85.52	84.78	90.6	86.5	87.83	85.58	84.79	88.53	85.54	85.73	85.78	87.84	84.72	85.58	85.59	85.73	87.25	88.43	85.59	90.61	85.71	90.42	87.54	85.74	88.33	88.22	85.81	85.75	85.44	85.78	85.65	85.58	88.55	88.38	84.72	85.91	---	85.7	88.02	84.72	90.61	85.73	90.4	88.61
Pf29Arp	85.65	85.55	85.58	86.07	85.6	85.56	84.66	85.55	85.37	85.58	90.42	84.63	85.92	85.82	85.94	88.98	85.56	84.65	85.98	86	85.96	85.73	85.65	85.98	85.55	85.99	85.59	85.67	86.07	85.47	85.51	88.82	88.09	85.57	86.1	85.9	86	85.57	85.56	84.61	86.2	85.72	---	85.52	84.65	85.61	86.12	85.54	85.65
BRIP34879	87.86	87.7	86.66	85.57	87.89	85.35	84.65	87.99	86.33	87.3	85.47	84.62	87.9	85.51	85.55	85.69	87.28	84.66	85.46	85.47	85.56	86.95	87.88	85.57	87.99	85.5	87.74	87.1	85.69	87.84	87.61	85.65	85.57	85.35	85.59	85.55	85.51	87.88	87.84	84.69	85.76	88.02	85.51	---	84.67	87.99	85.57	87.7	88.07
AU1044	84.65	84.75	84.73	84.62	84.63	84.64	97.93	84.63	84.65	84.61	84.56	98.49	85.12	84.62	84.8	84.7	84.57	99.13	84.6	84.64	84.7	84.73	84.75	84.79	84.63	84.66	84.7	84.76	84.9	84.74	84.58	84.77	84.67	84.47	84.76	84.68	84.66	84.64	84.77	99.2	84.73	84.72	84.65	84.68	---	84.64	84.73	84.72	84.67
SBW25	91.25	88.23	87.1	85.6	90.36	85.46	84.82	99.02	86.53	87.83	85.58	84.68	88.63	85.72	85.77	85.81	87.81	84.69	85.49	85.52	85.81	87.31	88.4	85.45	99.03	85.79	90.57	87.59	85.65	88.28	88.21	85.69	85.71	85.54	85.76	85.7	85.49	88.63	88.33	84.67	85.95	90.62	85.61	88.01	84.63	---	85.7	90.56	88.72
S613	85.71	85.54	85.54	86.96	85.65	86.53	84.79	85.7	85.44	85.55	85.86	84.74	86.01	86.53	86.75	86.39	85.59	84.71	85.78	85.83	88.24	85.82	85.6	85.85	85.7	87.49	85.68	85.86	85.96	85.63	85.5	86.3	86.2	86.5	92.45	87.81	85.81	85.66	85.62	84.7	92.75	85.75	86.13	85.58	84.73	85.73	---	85.62	85.71
PICF7	90.54	87.9	86.82	85.55	92.03	85.43	84.74	90.48	86.23	87.54	85.51	84.79	88.33	85.54	85.63	85.71	87.52	84.79	85.38	85.4	85.66	86.97	88.08	85.47	90.48	85.64	99.44	87.28	85.69	87.99	87.9	85.59	85.68	85.41	85.65	85.52	85.38	88.29	88.02	84.78	85.86	90.39	85.52	87.71	84.72	90.57	85.59	---	88.35
WH6	88.47	88.13	86.88	85.67	88.62	85.5	84.73	88.67	86.4	87.89	85.61	84.64	88.72	85.53	85.72	85.87	87.91	84.6	85.53	85.51	85.63	87.13	88.26	85.51	88.67	85.65	88.37	87.31	85.66	88.19	87.99	85.77	85.81	85.56	85.74	85.63	85.52	88.23	88.29	84.62	85.84	88.59	85.63	88.06	84.66	88.69	85.69	88.34	---
BS2	88.4	88.07	86.81	85.56	88.46	85.39	84.73	88.63	86.32	87.78	85.45	84.66	88.75	85.55	85.58	85.7	87.76	84.66	85.38	85.41	85.66	87.09	88.24	85.45	88.63	85.56	88.26	87.26	85.6	88.19	87.91	85.64	85.61	85.38	85.73	85.65	85.44	88.23	88.26	84.67	85.8	88.56	85.6	87.95	84.68	88.59	85.67	88.24	91
113	85.7	85.69	85.77	86.12	85.72	85.68	85.78	85.73	85.56	85.61	88.86	84.72	85.98	85.82	86.08	92.49	86.42	84.73	85.98	86.03	86.19	85.82	85.74	86.07	85.7	86.28	85.61	85.77	86.13	85.67	85.65	93.91	89.09	85.62	86.32	86.13	86	85.6	85.77	84.73	86.33	85.83	88.89	85.68	84.71	85.89	86.34	85.67	85.78
AU7350	84.67	84.77	84.75	84.61	84.67	84.62	97.91	84.64	84.71	84.64	84.61	98.49	85.16	84.58	84.9	84.73	84.71	99.14	84.67	84.66	84.72	84.76	84.76	84.8	84.64	84.66	84.79	84.77	84.87	84.78	84.61	84.8	84.69	84.49	84.73	84.68	84.67	84.64	84.78	99.93	84.71	84.73	84.61	84.69	99.19	84.7	84.7	84.79	84.63
AU10414	84.69	84.79	84.74	84.62	84.69	84.64	97.92	84.65	84.71	84.67	84.62	98.49	85.17	84.59	84.84	84.73	84.66	99.15	84.67	84.66	84.73	84.77	84.76	84.81	84.65	84.66	84.79	84.78	84.88	84.79	84.61	84.81	84.7	84.5	84.74	84.69	84.69	84.65	84.79	99.95	84.72	84.74	84.62	84.7	99.19	84.7	84.71	84.79	84.64
ATCC948sb2	86.74	86.71	90.75	85.41	86.77	85.59	84.92	86.87	96.41	86.36	85.42	84.67	87.11	85.33	85.59	85.66	86.46	84.63	85.47	85.45	85.51	97.58	86.75	85.52	86.87	85.52	86.59	87.06	85.7	86.71	86.66	85.62	85.59	85.4	85.53	85.44	85.46	86.71	86.79	84.66	85.62	86.88	85.51	86.56	84.62	86.87	85.56	86.58	86.75
AU2989	87.73	87.5	86.84	85.5	87.72	85.55	85.21	87.8	86.21	97.92	85.33	84.58	87.72	85.45	85.47	85.7	97.74	84.58	85.37	85.37	85.52	86.76	87.55	85.64	87.81	85.38	87.53	86.82	85.69	87.59	87.3	85.63	85.61	85.7	85.54	85.41	85.39	87.48	87.69	84.58	85.6	87.86	85.48	87.28	84.57	87.79	85.56	87.5	87.89
C1	85.57	85.55	85.59	86.59	85.8	86.39	84.74	85.67	85.37	85.53	85.55	84.63	86.05	86.17	86.54	86.04	85.57	84.64	85.5	85.55	87.62	85.67	85.65	85.5	85.67	87.94	85.68	85.86	85.62	85.51	85.43	85.99	85.77	86.35	87.61	88.64	85.52	85.69	85.6	84.64	87.59	85.68	85.73	85.5	84.63	85.77	87.52	85.66	85.62
AU5633	85.62	85.54	85.55	88.75	85.76	88.87	85.08	85.69	85.34	85.57	85.77	84.63	86	88.29	86.25	86.08	85.58	84.66	85.68	85.89	86.78	85.64	85.61	85.77	85.69	86.56	85.52	85.78	85.9	85.52	85.38	86.06	86.03	88.44	86.87	86.59	85.83	85.52	85.57	84.62	86.93	85.69	85.97	85.53	84.67	85.6	86.87	85.48	85.62
PFLU	89.63	89.15	87.97	86.25	89.56	85.99	85	89.84	87.33	88.83	86.05	85.02	89.23	86	86.3	86.4	88.86	84.98	86.19	86.24	86.27	88.26	89.38	86.22	89.84	86.24	89.57	88.76	86.31	89.27	89.18	86.27	86.21	86.03	86.28	86.3	86.19	89.57	89.35	84.98	86.28	89.74	86.19	88.93	84.94	89.87	86.26	89.58	89.48
FH5	87.98	95.66	87.09	85.58	88.16	85.57	84.99	88.22	86.56	87.43	85.54	84.74	88.02	85.36	85.61	85.79	87.46	84.75	85.4	85.46	85.55	87.01	94.93	85.47	88.21	85.48	87.99	87.21	85.67	95.22	90.07	85.66	85.66	85.48	85.63	85.56	85.51	88.18	94.86	84.74	85.7	88.29	85.55	87.75	84.72	88.27	85.53	87.91	88.14
MEP34	85.48	85.51	85.43	88.06	85.57	88.55	84.6	85.51	85.28	85.41	85.67	84.59	86	92.86	85.93	85.95	85.56	84.55	85.61	85.61	86.63	85.52	85.51	85.63	85.52	86.27	85.56	85.63	85.75	85.49	85.4	85.91	85.85	88.03	86.57	86.29	85.63	85.44	85.5	84.57	86.68	85.64	85.95	85.5	84.62	85.67	86.62	85.53	85.64
WoodR1	85.82	85.78	85.82	86.23	85.81	85.77	84.89	85.74	85.61	85.71	89.03	84.79	86.18	86	86.21	92.63	85.79	84.75	86.1	86.13	86.25	85.91	85.8	86.09	85.74	86.26	85.76	85.89	86.2	85.77	85.77	94.75	89.26	85.75	86.38	86.26	86.12	85.69	85.85	84.79	86.49	85.85	89.09	85.8	84.75	85.75	86.39	85.73	85.93
AU11136	84.69	84.79	84.76	84.63	84.69	84.63	97.91	84.66	84.71	84.67	84.62	98.49	85.18	84.6	84.86	84.73	84.67	99.14	84.68	84.67	84.74	84.78	84.76	84.81	84.66	84.66	84.79	84.79	84.9	84.8	84.61	84.82	84.72	84.51	84.75	84.69	84.69	84.66	84.8	99.93	84.74	84.75	84.63	84.71	99.2	84.69	84.72	84.79	84.65
LBUM223	88.1	89.94	86.82	85.49	88.1	85.34	84.73	88.29	86.28	87.32	85.41	84.65	87.99	85.51	85.62	85.7	87.29	84.63	85.42	85.52	85.57	87.02	90.14	85.48	88.29	85.68	87.98	87.17	85.59	90.05	95.22	85.61	85.61	85.33	85.68	85.54	85.43	88.18	90.06	84.68	85.93	88.24	85.62	87.67	84.66	88.32	85.53	87.96	88
Ps77	88.01	95.64	86.77	85.49	88.17	85.36	85.09	88.29	86.3	87.42	85.56	84.77	88.03	85.41	85.62	85.78	87.41	84.7	85.41	85.59	85.56	87.04	94.99	85.5	88.29	85.5	88.03	87.21	85.62	95.28	90.05	85.65	85.65	85.35	85.7	85.51	85.54	88.15	94.86	84.74	85.71	88.33	85.62	87.84	84.7	88.27	85.58	87.93	88.11
AU6308	88.01	99.93	86.85	85.5	88.17	85.46	85.28	88.24	86.39	87.49	85.47	84.74	88.03	85.45	85.58	85.71	87.61	84.78	85.51	85.47	85.56	87.03	94.9	85.46	88.24	85.46	87.94	87.19	85.69	95.05	90.04	85.66	85.73	85.39	85.59	85.57	85.58	88.13	94.96	84.76	85.62	88.29	85.55	87.73	84.75	88.22	85.51	87.91	88.16
LMG5329	90.23	88.22	86.95	85.58	94.59	85.51	84.99	90.44	86.48	87.78	85.5	84.72	88.53	85.5	85.68	85.74	87.76	84.71	85.43	85.48	85.67	87.21	88.38	85.5	90.44	85.64	92.06	87.53	85.69	88.29	88.24	85.68	85.69	85.39	85.69	85.61	85.48	88.63	88.35	84.74	85.85	90.81	85.63	87.92	84.7	90.47	85.69	92.02	88.64
NCIMB11764	85.61	85.61	86.17	86.91	85.71	86.68	84.74	85.83	85.6	85.6	85.75	84.74	86.13	86.42	86.68	86.29	85.58	84.73	85.6	85.66	87.97	85.89	85.79	85.58	85.84	88.62	85.93	85.96	85.82	85.64	85.62	86.21	86	86.49	87.66	89.33	85.57	85.7	85.72	84.75	87.7	85.68	86	85.64	84.7	85.95	87.62	85.82	85.71
Q287	85.54	85.49	85.64	85.85	85.53	85.48	84.61	85.56	85.4	85.44	87.83	84.65	85.9	85.7	85.83	89.46	85.43	84.6	85.8	85.76	85.93	85.73	85.63	85.84	85.55	85.92	85.57	85.67	85.93	85.54	85.5	89.39	88.46	85.43	86.02	85.84	85.77	85.49	85.57	84.64	86.1	85.63	88.05	85.55	84.63	85.56	85.98	85.52	85.55
Pf01	85.54	85.58	85.63	94.9	85.56	88.2	84.69	85.63	85.29	85.39	85.83	84.62	85.96	87.93	86.29	86.15	85.46	84.63	85.66	85.67	86.94	85.67	85.7	85.73	85.63	86.75	85.49	85.73	85.88	85.51	85.37	86.04	86.12	87.97	87.02	86.77	85.67	85.45	85.67	84.64	87.1	85.68	86.03	85.6	84.64	85.83	86.82	85.45	85.56
DSM50090	88.16	87.93	86.69	85.53	88.27	85.35	84.8	88.41	86.33	87.3	85.32	84.78	87.95	85.47	85.65	85.62	87.26	84.84	85.41	85.39	85.7	87.02	88.1	85.45	88.41	85.61	88.07	87.4	85.58	88.02	87.96	85.52	85.55	85.44	85.64	85.58	85.4	89.5	88.1	84.79	85.77	88.34	85.47	87.55	84.78	88.46	85.63	88.04	87.98
Ps20	88.02	98.53	86.75	85.47	88.15	85.34	84.85	88.22	86.34	87.43	85.51	84.71	88.05	85.4	85.56	85.71	87.44	84.71	85.46	85.47	85.49	86.97	94.88	85.51	88.22	85.47	87.9	87.19	85.58	95.01	90.08	85.61	85.71	85.42	85.58	85.5	85.5	88.15	94.8	84.69	85.66	88.3	85.51	87.76	84.68	88.23	85.54	87.88	88.15
R124	85.65	85.52	85.49	88.86	85.69	89	84.62	85.69	85.38	85.5	85.83	84.59	86.03	88.32	86.22	86.06	85.5	84.63	85.71	85.67	86.93	85.74	85.53	85.76	85.7	86.64	85.63	85.73	85.91	85.59	85.46	86.04	86.03	88.61	86.96	86.74	85.71	85.52	85.59	84.62	86.95	85.7	85.96	85.65	84.58	85.73	86.93	85.6	85.69
Ps22	88.32	98.97	87.1	85.78	88.43	85.61	86.29	88.5	86.67	87.71	85.67	85.01	88.3	85.65	85.86	85.97	87.7	85.05	85.71	85.9	85.84	87.3	95.04	85.77	88.5	85.71	88.26	87.45	85.86	95.12	90.2	85.82	85.96	85.7	85.91	85.78	85.76	88.42	94.93	84.98	85.99	88.54	85.73	88.02	84.96	88.48	85.87	88.23	88.41
H24	85.6	85.56	85.63	86.79	85.71	86.38	84.71	85.73	85.43	85.47	85.72	84.69	86.08	86.21	86.93	86.18	85.5	84.7	85.54	85.5	88.09	85.79	85.61	85.53	85.74	89.18	85.69	85.93	85.69	85.56	85.52	86.13	85.93	86.43	87.73	94.71	85.52	85.66	85.59	84.71	87.69	85.72	85.86	85.56	84.68	85.72	87.72	85.62	85.6
AU14705	88.3	90.28	86.83	85.43	88.31	85.4	84.88	88.57	86.32	87.53	85.44	84.63	88.14	85.4	85.54	85.66	87.42	84.65	85.37	85.47	85.57	87.05	90.35	85.43	88.57	85.52	88.19	87.38	85.71	90.33	91.37	85.63	85.6	85.4	85.59	85.62	85.45	88.45	90.37	84.7	85.66	88.45	85.55	87.77	84.6	88.46	85.58	88.17	88.18
Q8r196	85.69	85.67	85.8	86.17	85.72	85.73	84.71	85.71	85.49	85.61	88.84	84.73	85.99	85.94	86.14	92.44	85.65	84.72	86.05	86.07	86.25	85.91	85.81	86.08	85.71	86.21	85.77	85.78	86.15	85.7	85.67	94.51	89.14	85.64	86.35	86.18	86.07	85.59	85.8	84.74	86.38	85.78	88.92	85.74	84.72	85.82	86.38	85.78	85.85
AU11164	84.67	84.74	84.73	84.61	84.67	84.6	97.91	84.63	84.71	84.63	84.6	98.49	85.15	84.57	84.84	84.73	84.65	99.13	84.65	84.64	84.71	84.75	84.76	84.8	84.63	84.65	84.78	84.77	84.86	84.77	84.61	84.79	84.68	84.5	84.72	84.67	84.66	84.64	84.78	99.94	84.71	84.72	84.6	84.68	99.18	84.68	84.69	84.79	84.62
A506	87.97	95.66	86.81	85.5	88.14	85.38	84.77	88.23	86.27	87.4	85.44	84.75	88.01	85.44	85.59	85.79	87.4	84.71	85.42	85.47	85.59	87.01	94.99	85.44	88.21	85.59	88.06	87.24	85.58	95.22	90.06	85.64	85.7	85.27	85.62	85.56	85.46	88.15	94.9	84.81	85.84	88.31	85.61	87.8	84.69	88.31	85.52	88.03	88.12
S12	85.74	85.76	85.84	86.23	85.78	85.81	85.19	85.83	85.56	85.76	88.95	84.79	86.09	85.93	86.25	92.73	85.9	84.8	86.1	86.11	86.27	85.96	85.82	86.1	85.83	86.27	85.82	85.88	86.25	85.7	85.67	94.1	89.27	85.8	86.39	86.25	86.12	85.7	85.83	84.85	86.5	85.9	89.05	85.76	84.8	85.84	86.32	85.72	85.92
FW300N2E3	85.5	85.51	85.72	86.25	85.63	86.03	84.87	85.78	85.42	85.48	85.72	84.89	85.96	85.94	94.82	86.08	85.44	84.81	85.67	85.67	86.51	85.79	85.58	85.82	85.77	87.01	85.59	85.87	85.95	85.47	85.37	85.99	85.88	85.94	86.54	86.96	85.67	85.51	85.55	84.83	86.68	85.59	85.86	85.57	84.83	85.77	86.58	85.61	85.62
Ps006	88.01	87.72	86.65	85.51	88.17	85.32	84.64	88.08	86.24	87.22	85.44	84.62	87.79	85.36	85.62	85.61	87.21	84.69	85.51	85.43	85.57	86.87	87.85	85.38	88.08	85.41	88.03	87.09	85.58	87.74	87.63	85.63	85.6	85.28	85.54	85.47	85.45	88.15	87.83	84.65	85.65	88.27	85.53	87.37	84.68	88.11	85.51	87.99	87.74
NZ007	88.21	88.04	86.71	85.42	88.32	85.38	84.7	88.5	86.34	87.38	85.3	84.71	88.14	85.36	85.65	85.51	87.35	84.65	85.27	85.36	85.59	87.05	88.23	85.29	88.5	85.52	88.19	87.4	85.42	88.14	88.06	85.59	85.51	85.42	85.58	85.58	85.37	95.02	88.23	84.65	85.67	88.45	85.5	87.84	84.69	88.5	85.54	88.15	88.19
Ps40	88.2	95.45	86.95	85.51	88.29	85.45	85.03	88.42	86.68	87.6	85.55	84.77	88.15	85.37	85.59	85.77	87.62	84.81	85.48	85.58	85.64	87.11	96.22	85.82	88.43	85.62	88.13	87.36	85.71	95.87	90.16	85.66	85.69	85.42	85.73	85.57	85.5	88.3	96.22	84.84	85.78	88.41	85.66	87.9	84.8	88.41	85.6	88.14	88.31
DSM8569	85.69	85.72	85.72	86.13	85.71	85.67	84.72	85.63	85.51	85.61	88.79	84.75	86.06	85.87	86.1	92.4	85.63	84.73	86.06	86.09	86.19	85.85	85.73	86.05	85.63	86.13	85.65	85.77	86.13	85.74	85.65	94.53	89.16	85.61	86.3	86.11	86.07	85.61	85.79	84.74	86.34	85.77	88.95	85.66	84.74	85.67	86.3	85.63	85.79
SRM1	85.59	85.61	85.41	88.11	85.59	88.91	84.7	85.7	85.37	85.43	85.41	84.48	85.98	87.99	86.02	85.66	85.5	84.45	85.31	85.5	86.57	85.6	85.39	85.31	85.7	86.4	85.44	85.64	85.55	85.36	85.32	85.71	85.59	98.56	86.57	86.52	85.25	85.41	85.59	84.49	86.62	85.53	85.57	85.45	84.49	85.62	86.51	85.39	85.58
ATCC17400	87.15	87.04	91.89	85.61	87.18	85.46	84.93	87.24	90	86.78	85.58	84.86	87.31	85.51	85.75	85.84	86.78	84.8	85.66	85.67	85.75	91.93	87.15	85.74	87.24	85.75	87.08	87.46	85.9	87.07	87.02	85.83	85.81	85.45	85.88	85.7	85.69	87.14	87.15	84.8	85.92	87.29	85.69	86.92	84.78	87.31	85.71	87.03	87.22
EGDAQ6	90.42	87.91	86.75	85.58	92.06	85.41	84.7	90.5	86.24	87.56	85.49	84.76	88.35	85.5	85.6	85.72	87.54	84.75	85.4	85.41	85.65	86.96	88.04	85.46	90.5	85.58	99.44	87.31	85.66	88.03	87.88	85.61	85.67	85.4	85.66	85.53	85.42	88.34	88.05	84.77	85.74	90.43	85.46	87.71	84.71	90.52	85.6	99.43	88.37
AU11122	84.67	84.77	84.74	84.62	84.67	84.62	97.91	84.64	84.71	84.64	84.61	98.47	85.16	84.58	84.83	84.73	84.65	99.13	84.66	84.65	84.72	84.76	84.75	84.81	84.64	84.66	84.79	84.78	84.88	84.8	84.61	84.79	84.69	84.51	84.73	84.69	84.68	84.65	84.78	99.94	84.72	84.74	84.61	84.69	99.18	84.69	84.7	84.79	84.64
NZ011	85.44	85.38	85.4	88.27	85.76	92.95	84.62	85.4	85.23	85.33	85.45	84.64	85.89	88.56	86.03	85.6	85.29	84.63	85.37	85.36	86.66	85.46	85.41	85.31	85.41	86.35	85.64	85.56	85.71	85.35	85.3	85.69	85.57	88.86	86.57	86.43	85.4	85.47	85.39	84.61	86.6	85.55	85.56	85.43	84.63	85.5	86.53	85.54	85.55
SS101	88.09	94.95	86.95	85.59	88.23	85.45	84.83	88.37	86.38	87.51	85.59	84.83	88.1	85.51	85.64	85.85	87.51	84.78	85.48	85.52	85.66	87.14	96.21	85.46	88.38	85.52	88.26	87.35	85.68	98.68	90.1	85.7	85.78	85.37	85.76	85.61	85.49	88.28	96.18	84.78	85.88	88.41	85.64	87.92	84.75	88.45	85.71	88.12	88.25
[truncated: 41 more columns]

## Sheet: Table S5
Table S5. Truly Unique Genes (TUGs) of the ancient Ötzi’s strains
Genes	Predicted functions
CADE_0001	competence protein
CADE_0124	hypothetical protein
CADE_0133	Bacterial SH3 domain-containing protein
CADE_0139	hypothetical protein
CADE_0178	Crp/Fnr family transcriptional regulator
CADE_0181	chromosome segregation protein SMC
CADE_0202	serine/threonine protein kinase
CADE_0222	phosphate ABC transporter substrate-binding protein
CADE_0263	hypothetical protein
CADE_0312	cyclic lactone autoinducer peptide
CADE_0435	hypothetical protein
CADE_0451	hypothetical protein
CADE_0482	type II secretory pathway, component PulF
CADE_0485	Spore coat protein F
CADE_0486	hypothetical protein
CADE_0506	ABC transporter, ATP-binding protein
CADE_0507	glycosyl transferase
CADE_0508	glycosyl transferase
CADE_0517	hypothetical protein
CADE_0533	hypothetical protein
CADE_0626	ATPase
CADE_0656	iron hydrogenase
CADE_0657	hypothetical protein
CADE_0696	fatty acid-binding protein DegV
CADE_0740	hypothetical protein
CADE_0829	tyrosine phosphatase
CADE_0830	protein-tyrosine phosphatase
CADE_0831	amino acid ABC transporter
CADE_0832	amino acid ABC transporter ATP-binding protein
CADE_0833	MATE family efflux transporter
CADE_0834	MATE family efflux transporter
CADE_0836	hypothetical protein
CADE_0862	PspC domain-containing protein
CADE_0869	multidrug resistance efflux transporter family protein
CADE_0870	multidrug resistance efflux transporter family protein
CADE_0882	hypothetical protein
CADE_0916	Spore coat associated protein JA (CotJA)
CADE_0917	polypeptide composition of the spore coat protein CotJB
CADE_0918	spore coat protein CotJC
CADE_0968	hypothetical protein
CADE_1031	hypothetical protein
CADE_1144	phosphoesterase
CADE_1193	DNA mismatch repair protein MutT
CADE_1194	helicase
CADE_1300	hypothetical protein
CADE_1312	potassium transporter TrkA
CADE_1313	choline transporter
CADE_1333	phosphoribosylamine--glycine ligase
CADE_1337	DNA-binding response regulator
CADE_1352	elongation factor Tu
CADE_1378	iron transporter FeoB
CADE_1379	iron transporter FeoA
CADE_1391	hypothetical protein
CADE_1392	hypothetical protein
CADE_1393	hypothetical protein
CADE_1394	hypothetical protein
CADE_1401	hypothetical protein
CADE_1402	prepilin-type N-terminal cleavage/methylation domain-containing protein
CADE_1419	hypothetical protein
CADE_1443	hypothetical protein
CADE_1480	hypothetical protein
CADE_1497	hypothetical protein
CADE_1556	IclR family transcriptional regulator
CADE_1560	hypothetical protein
CADE_1574	glucuronide permease
CADE_1575	glucuronate isomerase
CADE_1576	mannonate dehydratase
CADE_1577	2-dehydro-3-deoxy-phosphogluconate aldolase
CADE_1578	D-mannonate oxidoreductase
CADE_1579	transcriptional regulator
CADE_1580	beta-glucuronidase
CADE_1581	glycosyl hydrolase
CADE_1582	2-keto-3-deoxygluconate kinase
CADE_1583	ABC transporter
CADE_1586	hypothetical protein
CADE_1587	von Willebrand factor type A domain-containing protein
CADE_1588	hypothetical protein
CADE_1589	hypothetical protein
CADE_1590	hypothetical protein
CADE_1597	DNA mismatch repair protein MutS
CADE_1632	hypothetical protein
CADE_1648	sigma-54 factor interaction domain-containing protein
CADE_1649	phosphotransferase system, mannose/fructose-specific component IIA
CADE_1650	PTS sugar transporter
CADE_1651	PTS sugar transporter
CADE_1652	PTS mannose transporter subunit IID
CADE_1653	SIS domain-containing protein
CADE_1654	glucosamine--fructose-6-phosphate aminotransferase
CADE_1678	Conserved phage C-terminus (Phg_2220_C)
CADE_1686	transcription antiterminator BglG
CADE_1707	glycerol dehydrogenase
CADE_1708	phosphoglycolate phosphatase
CADE_1718	hypothetical protein
CADE_1726	cell wall anchor protein
CADE_1727	sortase
CADE_1728	hypothetical protein
CADE_1729	sortase
CADE_1730	DNA gyrase subunit B
CADE_1731	DNA gyrase subunit A
CADE_1732	hypothetical protein
CADE_1733	primary replicative DNA helicase
CADE_1793	ATPase
CADE_1796	ferrous iron transporter A
CADE_1807	arginine decarboxylase
CADE_1823	D-alanyl-D-alanine carboxypeptidase
CADE_1824	hypothetical protein
CADE_1825	hypothetical protein
CADE_1826	FAD dependent pyridine nucleotide-disulfide oxidoreductase family protein
CADE_1827	hypothetical protein
CADE_1828	oligoribonuclease
CADE_1830	antibiotic ABC transporter permease
CADE_1843	50S ribosomal protein L21
CADE_1860	capsular polysaccharide transporter
CADE_1865	transcription-repair coupling factor
CADE_1866	elongation factor Tu
CADE_1916	RNA methyltransferase
CADE_1918	tyrosine decarboxylase
CADE_1925	hypothetical protein
CADE_1928	hypothetical protein
CADE_1933	hypothetical protein
CADE_1941	hypothetical protein
CADE_1948	hypothetical protein
CADE_1949	hypothetical protein
CADE_1951	competence protein
CADE_1962	hypothetical protein
CADE_1972	hypothetical protein
CADE_1990	queuosine biosynthesis protein QueD
CADE_1991	radical SAM protein
CADE_1992	GTP cyclohydrolase
CADE_1993	7-cyano-7-deazaguanine synthase
CADE_1994	7-cyano-7-deazaguanine reductase
CADE_1995	transcription termination factor Rho
CADE_2002	hypothetical protein
CADE_2005	hypothetical protein
CADE_2040	NADP-dependent alcohol dehydrogenase
CADE_2068	Cell division protein ZapA
CADE_2074	dihydropyrimidine dehydrogenase
CADE_2091	hypothetical protein
CADE_2096	hypothetical protein
CADE_2110	cell wall anchor protein
CADE_2111	Cna protein B-type domain-containing protein
CADE_2112	hypothetical protein
CADE_2148	hypothetical protein
CADE_2149	hypothetical protein
CADE_2150	FtsX-like permease family
CADE_2151	peptide ABC transporter ATP-binding protein
CADE_2152	CopG family transcriptional regulator
CADE_2154	hypothetical protein
CADE_2156	lipoprotein
CADE_2164	proline dipeptidase
CADE_2165	hypothetical protein
CADE_2169	amino acid APC transporter
CADE_2216	Collagen triple helix repeat
CADE_2222	hypothetical protein
CADE_2223	sodium:proton antiporter
CADE_2227	50S ribosomal protein L21
CADE_2234	hypothetical protein
CADE_2236	MerR family transcriptional regulator
CADE_2244	serine protease
CADE_2248	hypothetical protein
CADE_2261	DNA gyrase subunit A
CADE_2262	Fusaric acid resistance protein-like
CADE_2263	hypothetical protein
CADE_2264	hypothetical protein
CADE_2265	hypothetical protein
CADE_2292	bifunctional 5,10-methylene-tetrahydrofolate dehydrogenase/5,10-methylene-tetrahydrofolate cyclohydrolase
CADE_2294	beta-lactamase inducer
CADE_2295	CDGSH-type zinc finger protein
CADE_2296	CDGSH-type zinc finger protein
CADE_2297	terminase
CADE_2298	glutaminyl-tRNA synthetase
CADE_2347	excinuclease ABC subunit C
CADE_2352	hypothetical protein
CADE_2357	hypothetical protein
CADE_2358	ABC transporter substrate-binding protein
CADE_2360	dihydroorotase
CADE_2379	hypothetical protein
CADE_2388	preprotein translocase subunit SecY
CADE_2392	hypothetical protein
CADE_2413	hypothetical protein
CADE_2420	diguanylate cyclase
CADE_2424	D-alanyl-lipoteichoic acid biosynthesis protein DltD
CADE_2426	D-alanyl-lipoteichoic acid biosynthesis protein DltB
CADE_2429	hypothetical protein
CADE_2431	pyruvate-flavodoxin oxidoreductase
CADE_2437	phosphoesterase
CADE_2443	recombinase XerC
CADE_2466	LPXTG-domain-containing protein cell wall anchor domain
CADE_2469	DNA sulfur modification protein DndB
CADE_2475	ATP-dependent DNA helicase
CADE_2477	hypothetical protein
CADE_2478	hypothetical protein
CADE_2480	ATP synthase subunit A
CADE_2483	thiamine biosynthesis lipoprotein ApbE
CADE_2490	hypothetical protein
CADE_2492	(p)ppGpp synthetase
CADE_2495	Site-specific recombinase, DNA invertase Pin-like protein
CADE_2501	pyruvate-flavodoxin oxidoreductase
CADE_2502	hypothetical protein
CADE_2503	nitrogen fixation protein NifR
CADE_2505	lysine--tRNA ligase
CADE_2512	proline dipeptidase
CADE_2513	D-galactosyl-beta-1-3-N-acetyl-D-hexosamine phosphorylase
CADE_2517	ABC-ATPase UvrA
CADE_2525	sugar ABC transporter ATP-binding protein
CADE_2542	molecular chaperone GroEL
CADE_2545	ATP-dependent helicase
CADE_2550	enterotoxin
CADE_2559	DNA-directed RNA polymerase subunit beta
CADE_2563	excinuclease ABC subunit A
CADE_2565	hypothetical protein
CADE_2566	DNA polymerase
CADE_2567	isoleucine--tRNA ligase
CADE_2577	permease
CADE_2580	DNA-directed RNA polymerase subunit beta'
CADE_2581	30S ribosomal protein S12
CADE_2583	iron hydrogenase
CADE_2592	30S ribosomal protein S13
CADE_2597	formate acetyltransferase
CALG_0001	hypothetical protein
CALG_0002	hypothetical protein
CALG_0003	DNA-directed RNA polymerase sigma-70 factor
CALG_0078	hypothetical protein
CALG_0107	LPS biosynthesis protein
CALG_0108	capsular biosynthesis protein
CALG_0109	PHP domain-containing protein
CALG_0263	hypothetical protein
CALG_0264	glycosyl transferase
CALG_0265	hypothetical protein
CALG_0266	hypothetical protein
CALG_0267	nucleoside-diphosphate sugar epimerase
CALG_0268	glucanotransferase
CALG_0276	serine recombinase
CALG_0277	serine recombinase
CALG_0278	hypothetical protein
CALG_0279	hypothetical protein
CALG_0280	hypothetical protein
CALG_0281	hypothetical protein
CALG_0282	hypothetical protein
CALG_0283	resolvase
CALG_0284	AIPR protein
CALG_0294	ornithine cyclodeaminase
CALG_0301	GNAT family N-acetyltransferase
CALG_0307	hypothetical protein
CALG_0309	hypothetical protein
CALG_0319	hypothetical protein
CALG_0326	6,7-dimethyl-8-ribityllumazine synthase
CALG_0327	GTP cyclohydrolase
CALG_0328	riboflavin synthase subunit alpha
CALG_0329	bifunctional diaminohydroxyphosphoribosylaminopyrimidine deaminase/5-amino-6-(5-phosphoribosylamino)uracil reductase
CALG_0360	NADH oxidase
CALG_0490	hypothetical protein
CALG_0496	signal peptidase II
CALG_0506	transcriptional regulator
CALG_0513	hypothetical protein
CALG_0514	hypothetical protein
CALG_0523	hypothetical protein
CALG_0524	transposase
CALG_0530	iron siderophore-binding protein
CALG_0531	iron ABC transporter
CALG_0532	iron ABC transporter permease
CALG_0533	iron ABC transporter ATP-binding protein
CALG_0538	acetyltransferase
CALG_0539	chromosomal replication initiator protein DnaA
CALG_0544	hypothetical protein
CALG_0590	hypothetical protein
CALG_0598	NADPH-dependent oxidoreductase
CALG_0630	hypothetical protein
CALG_0671	ABC transporter permease
CALG_0678	haloacid dehalogenase
CALG_0694	hypothetical protein
CALG_0695	pyridine nucleotide-disulfide oxidoreductase
CALG_0696	pyridine nucleotide-disulfide oxidoreductase
CALG_0705	hypothetical protein
CALG_0764	TSCPD domain-containing protein
CALG_0783	hypothetical protein
CALG_0785	GIY-YIG catalytic domain-containing protein
CALG_0831	hypothetical protein
CALG_0863	DNA-directed RNA polymerase sigma-70 factor
CALG_0864	DNA-directed RNA polymerase sigma-70 factor
CALG_1032	ABC transporter permease
CALG_1033	glycine/betaine ABC transporter ATP-binding protein
CALG_1062	arginine ABC transporter ATP-binding protein
CALG_1063	amino acid ABC transporter permease
CALG_1064	amino acid ABC transporter substrate-binding protein
CALG_1095	hypothetical protein
CALG_1097	type III restriction endonuclease subunit R
CALG_1098	restriction endonuclease S subunit
CALG_1099	N-6 DNA methylase
CALG_1148	nitrate ABC transporter ATP-binding protein
CALG_1149	ABC transporter permease
CALG_1150	nitrate ABC transporter substrate-binding proteins
CALG_1160	hypothetical protein
CALG_1277	hypothetical protein
CALG_1293	enterotoxin
CALG_1398	hypothetical protein
CALG_1423	hypothetical protein
CALG_1424	transcriptional regulator
CALG_1478	serine recombinase
CALG_1479	hypothetical protein
CALG_1480	hypothetical protein
CALG_1481	DNA-binding protein
CALG_1482	repressor
CALG_1483	hypothetical protein
CALG_1484	antirepressor
CALG_1485	hypothetical protein
CALG_1529	hypothetical protein
CALG_1622	hypothetical protein
CALG_1661	arsenical pump-driving ATPase
CALG_1662	transcriptional regulator
CALG_1678	MATE family efflux transporter
CALG_1714	Cupin domain-containing protein
CALG_1716	MATE family efflux transporter
CALG_1717	Metal-sensitive transcriptional repressor
CALG_1718	transposase
CALG_1731	dihydrofolate reductase
CALG_1811	hypothetical protein
CALG_1838	ribokinase
CALG_1839	basic membrane lipoprotein
CALG_1841	ABC transporter permease
CALG_1842	branched-chain amino acid transport system / permease component family protein
CALG_1843	acetylornithine deacetylase
CALG_1844	cytoplasmic protein
CALG_1845	amidohydrolase
CALG_1846	transcriptional regulator
CALG_1923	bacteriocin
CALG_1932	diguanylate cyclase
CALG_1954	hypothetical protein
CALG_1955	nucleic acid-binding protein
CALG_1957	RNA-binding protein
CALG_1958	hypothetical protein
CALG_1959	MBL fold hydrolase
CALG_1969	nucleotidyl transferase/aminotransferase
CALG_1983	general stress protein CsbD
CALG_1984	general stress protein CsbD
CALG_2017	Virus attachment protein p12 family
CALG_2026	hypothetical protein
CALG_2027	cell surface protein
CALG_2043	hypothetical protein
CALG_2073	nuclease-like protein
CALG_2074	internalin, partial
CALG_2076	cell wall-binding repeat protein, partial
CALG_2090	enterotoxin
CALG_2112	Acyltransferase
CALG_2115	ECF subfamily RNA polymerase sigma-24 subunit
CALG_2116	Sigma factor regulator C-terminal
CALG_2121	hypothetical protein
CALG_2133	hypothetical protein
CALG_2134	ATPase
CALG_2135	hypothetical protein
CALG_2136	hypothetical protein
CALG_2144	GNAT family acetyltransferase
CALG_2145	GNAT family N-acetyltransferase, partial
CALG_2146	acetyltransferase
CALG_2147	ArsC family transcriptional regulator
CALG_2177	hypothetical protein
CALG_2178	hypothetical protein
CALG_2179	hypothetical protein
CALG_2180	hypothetical protein
CALG_2181	hypothetical protein
CALG_2182	hypothetical protein
CALG_2183	hypothetical protein
CALG_2214	hypothetical protein
CALG_2226	glycosyl transferase
CALG_2227	triple helix repeat-containing collagen
CALG_2249	ABC transporter permease
CALG_2250	ABC transporter, ATP-binding protein
CALG_2251	Sigma factor regulator C-terminal
CALG_2252	RNA polymerase subunit sigma
CALG_2257	aspartate--tRNA(Asp/Asn) ligase
CALG_2269	integrase family protein
CALG_2270	PTS N-acetylglucosamine transporter subunit IIABC
CALG_2271	transcriptional regulator
CALG_2272	XRE family transcriptional regulator
CALG_2273	Helix-turn-helix domain-containing protein
CALG_2274	antirepressor
CALG_2322	Initiator Replication protein
CALG_2328	hypothetical protein
CALG_2329	hypothetical protein
CALG_2330	ATPase
CALG_2331	ATPase
CALG_2332	pyridoxamine 5-phosphate oxidase
CALG_2348	hypothetical protein
CALG_2349	hypothetical protein
CALG_2350	hypothetical protein
CALG_2351	5-methylcytosine restriction system component-like protein
CALG_2352	ATPase
CALG_2353	hypothetical protein
CALG_2354	hypothetical protein
CALG_2355	phosphomethylpyrimidine kinase
CALG_2356	WYL domain-containing protein
CALG_2357	hypothetical protein
CALG_2358	N-formylglutamate amidohydrolase
CALG_2383	glycosyltransferase WbuB
CALG_2384	NAD-dependent epimerase
CALG_2385	capsular biosynthesis protein
CALG_2386	polysaccharide biosynthesis protein EpsC
CALG_2417	group II intron reverse transcriptase/maturase
CALG_2456	hypothetical protein
CALG_2477	DNA-binding protein
CALG_2478	hypothetical protein
CALG_2479	cellulose synthase
CALG_2480	cellulose synthase
CALG_2481	hypothetical protein
CALG_2482	DNA-binding protein
CALG_2485	hypothetical protein
CALG_2487	hypothetical protein
CALG_2499	hypothetical protein
CALG_2500	glycosyltransferase-like
CALG_2501	glycosyltransferase
CALG_2502	glycoside hydrolase
CALG_2503	capsular biosynthesis protein
CALG_2505	hypothetical protein
CALG_2533	hypothetical protein
CALG_2534	hypothetical protein
CALG_2536	hypothetical protein
CALG_2537	hypothetical protein
CALG_2539	hypothetical protein
CALG_2540	methyl-accepting chemotaxis protein
CALG_2541	methyl-accepting chemotaxis protein
CALG_2543	electron transfer flavoprotein subunit beta
CALG_2547	GNAT family acetyltransferase
CALG_2548	hypothetical protein
CALG_2549	hypothetical protein
CALG_2550	hypothetical protein
CALG_2558	PucR C-terminal helix-turn-helix domain-containing protein
CALG_2559	PHP domain-containing protein
CALG_2564	hypothetical protein
CALG_2565	hypothetical protein
CALG_2566	bacteriocin BCN5
CALG_2571	valine--tRNA ligase
CALG_2573	hypothetical protein
CALG_2575	hypothetical protein
CALG_2581	ATP synthase
CALG_2583	hypothetical protein
CALG_2585	NLP/P60 protein
CALG_2587	DNA mismatch repair protein MutL
CPER_0001	serine/threonine protein kinase
CPER_0032	aldose 1-epimerase
CPER_0079	phosphoenolpyruvate carboxykinase
CPER_0184	hypothetical protein
CPER_0188	hypothetical protein
CPER_0193	hypothetical protein
CPER_0205	phage tail tape measure protein
CPER_0232	hypothetical protein
CPER_0247	protective antigen SpaA-like protein
CPER_0253	hypothetical protein
CPER_0257	hypothetical protein
CPER_0258	hypothetical protein
CPER_0259	hypothetical protein
CPER_0260	XRE family transcriptional regulator
CPER_0261	resolvase
CPER_0262	hypothetical protein
CPER_0281	hypothetical protein
CPER_0286	hypothetical protein
CPER_0287	hypothetical protein
CPER_0288	caax amino protease family
CPER_0292	hypothetical protein
CPER_0296	hypothetical protein
CPER_0298	hypothetical protein
CPER_0299	peptidoglycan-binding protein
CPER_0300	sulfatase
CPER_0302	hypothetical protein
CPER_0324	Alpha-mannosidase
CPER_0351	thiamin biosynthesis protein ThiI
CPER_0353	hypothetical protein
CPER_0354	hypothetical protein
CPER_0360	XRE family transcriptional regulator
CPER_0361	hypothetical protein
CPER_0362	HNH homing endonuclease III
CPER_0375	tail tape measure protein
CPER_0424	DEAD/DEAH box helicase
CPER_0436	zinc metalloprotease
CPER_0450	GTPase YlqF
CPER_0492	hypothetical protein
CPER_0507	silent information regulator protein Sir2
CPER_0561	Beta galactosidase small chain
CPER_0575	hypothetical protein
CPER_0580	4Fe-4S ferredoxin
CPER_0581	(Fe-S)-binding protein
CPER_0582	hypothetical protein
CPER_0583	type 11 methyltransferase
CPER_0588	hypothetical protein
CPER_0606	hypothetical protein
CPER_0640	hypothetical protein
CPER_0692	molecular chaperone DnaK
CPER_0710	multidrug ABC transporter permease/ATPase
CPER_0711	radical SAM/SPASM domain-containing protein
CPER_0712	Fe-S oxidoreductase
CPER_0716	glucose-1-phosphate thymidylyltransferase
CPER_0736	Competence protein CoiA-like family
CPER_0738	restriction modification system DNA specificity domain
CPER_0739	stage II sporulation protein E
CPER_0747	lysine--tRNA ligase
CPER_0748	KID repeat-containing protein
CPER_0753	Helix-turn-helix
CPER_0775	hypothetical protein
CPER_0786	aminoacyl-histidine dipeptidase
CPER_0803	glutamate:gamma-aminobutyrate antiporter
CPER_0815	hypothetical protein
CPER_0817	hypothetical protein
CPER_0833	Helix-turn-helix domain-containing protein
CPER_0834	hypothetical protein
CPER_0835	hypothetical protein
CPER_0841	hypothetical protein
CPER_0844	hypothetical protein
CPER_0854	aspartate aminotransferase
CPER_0861	ISCpe5, transposase
CPER_0893	ATPase
CPER_0894	5-methylcytosine-specific restriction enzyme subunit McrC
CPER_0899	Endonuclease, partial
CPER_0906	hypothetical protein
CPER_0912	hypothetical protein
CPER_0913	hypothetical protein
CPER_0914	GIY-YIG catalytic domain-containing endonuclease
CPER_0915	hypothetical protein
CPER_0916	hypothetical protein
CPER_0918	hypothetical protein
CPER_0919	hypothetical protein
CPER_0920	caudovirus prohead protease
CPER_0921	hypothetical protein
CPER_0925	hypothetical protein
CPER_0926	hypothetical protein
CPER_0927	hypothetical protein
CPER_0929	DNA-binding protein
CPER_0931	hypothetical protein
CPER_0933	Xaa-His dipeptidase
CPER_0934	hypothetical protein
CPER_0954	LD-carboxypeptidase family protein
CPER_0967	hypothetical protein
CPER_0968	hypothetical protein
CPER_0969	hypothetical protein
CPER_0970	hypothetical protein
CPER_0971	hypothetical protein
CPER_0972	hypothetical protein
CPER_0973	hypothetical protein
CPER_0979	inosine-uridine preferring nucleoside hydrolase
CPER_1026	hypothetical protein
CPER_1039	hypothetical protein
CPER_1041	hypothetical protein
CPER_1105	Virus attachment protein p12 family
CPER_1124	peptidase S8
CPER_1157	PTS sucrose transporter subunit IIABC
CPER_1158	sucrose-6-phosphate hydrolase
CPER_1159	LacI family transcriptional regulator
CPER_1175	cobyric acid synthase CobQ
CPER_1184	hypothetical protein
CPER_1187	Caspase domain-containing protein
CPER_1228	diaminopimelate decarboxylase
CPER_1235	hypothetical protein
CPER_1243	DNA topoisomerase
CPER_1244	molybdenum cofactor biosynthesis protein A
CPER_1269	sensor histidine kinase
CPER_1276	bifunctional diaminohydroxyphosphoribosylaminopyrimidine deaminase/5-amino-6-(5-phosphoribosylamino)uracil reductase
CPER_1277	3D-(3,5/4)-trihydroxycyclohexane-1,2-dione acylhydrolase (decyclizing)
CPER_1299	amino acid permease
CPER_1300	hypothetical protein
CPER_1305	glycerophosphodiester phosphodiesterase
CPER_1332	GntR family transcriptional regulator
CPER_1340	restriction endonuclease S subunit
CPER_1341	hypothetical protein
CPER_1342	hypothetical protein
CPER_1347	hypothetical protein
CPER_1348	hypothetical protein
CPER_1349	hypothetical protein
CPER_1350	hypothetical protein
CPER_1352	hypothetical protein
CPER_1353	hypothetical protein
CPER_1354	hypothetical protein
CPER_1364	hypothetical protein
CPER_1366	ParB-like nuclease domain containing protein
CPER_1368	hypothetical protein
CPER_1426	30S ribosomal protein S1
CPER_1429	Type-2 restriction enzyme DpnII
CPER_1430	hypothetical protein
CPER_1432	hypothetical protein
CPER_1435	preprotein translocase subunit SecF
CPER_1442	nucleoside hydrolase IUNH family
CPER_1453	nucleotidyl transferase family protein
CPER_1475	PTS system, fructose-specific, IIABC component
CPER_1485	hypothetical protein
CPER_1526	hypothetical protein
CPER_1542	RNA helicase
CPER_1549	hypothetical protein
CPER_1562	stationary-phase survival protein SurE
CPER_1563	deoxycytidylate deaminase
CPER_1564	thiamine biosynthesis protein ThiF
CPER_1565	HD domain-containing protein
CPER_1566	phosphohydrolase
CPER_1567	phosphohydrolase
CPER_1569	hypothetical protein
CPER_1572	hypothetical protein
CPER_1573	membrane-spanning permease
CPER_1574	hypothetical protein
CPER_1575	hypothetical protein
CPER_1585	thiamine biosynthesis protein ThiH
CPER_1608	RNA polymerase sigma-70 factor
CPER_1631	resolvase
CPER_1634	hypothetical protein
CPER_1640	hypothetical protein
CPER_1646	phosphoglucomutase
CPER_1656	hypothetical protein
CPER_1666	hypothetical protein
CPER_1671	hypothetical protein
CPER_1674	vanZ family protein
CPER_1698	hypothetical protein
CPER_1709	hypothetical protein
CPER_1710	hypothetical protein
CPER_1712	hypothetical protein
CPER_1738	serine recombinase
CPER_1739	hypothetical protein
CPER_1740	cell wall anchor
CPER_1746	50S ribosomal protein L34
CPER_1759	ATP-dependent DNA helicase
CPER_1766	dioxygenase
CPER_1779	ATP-dependent DNA helicase RecQ
CPER_1786	transporter
CPER_1796	hypothetical protein
CPER_1813	hypothetical protein
CPER_1816	hypothetical protein
CPER_1817	hypothetical protein
CPER_1818	hypothetical protein
CPER_1819	amidohydrolase
CPER_1820	hypothetical protein
CPER_1821	DNA-binding response regulator
CPER_1822	two-component system sensor histidine kinase
CPER_1827	collagen triple helix repeat protein
CPER_1833	sensory box protein/histidinol phosphate phosphatase family protein
CPER_1842	translation initiation factor IF-2
CPER_1847	S-adenosylmethionine-dependent methyltransferase
CPER_1858	phenylalanyl-tRNA synthetase, beta subunit
CPER_1870	hypothetical protein
CPER_1872	hypothetical protein
CPER_1877	pyruvate formate lyase-activating protein
CPER_1882	AraC family transcriptional regulator
CPER_1895	hypothetical protein
CPER_1900	ribonuclease
CPER_1908	LytR family transcriptional regulator
CPER_1912	MBL fold metallo-hydrolase
CPER_1913	hypothetical protein
CPER_1914	hypothetical protein
CPER_1916	hypothetical protein
CPER_1917	hypothetical protein
CPER_1919	hypothetical protein
CPER_1920	FAD synthetase
CPER_1921	3'-phosphoadenosine 5'-phosphosulfate sulfotransferase (PAPS reductase)/FAD synthetase
CPER_1922	primase
CPER_1923	rhomboid family intramembrane serine protease
CPER_1929	hypothetical protein
CPER_1930	hypothetical protein
CPER_1931	Short chain dehydrogenase
CPER_1942	LytR family transcriptional regulator
CPER_1947	hypothetical protein
CPER_1971	PTS alpha-glucoside transporter subunit IIBC
CPER_1973	oligopeptide/dipeptide ABC transporter, ATP-binding protein
CPER_2000	hypothetical protein
CPER_2009	histidine kinase
CPER_2024	DNA gyrase, A subunit
CPER_2029	coproporphyrinogen III oxidase
CPER_2039	hypothetical protein
CPER_2043	penicillin-binding protein
CPER_2047	DNA repair protein RecN
CPER_2057	pyrrolidone-carboxylate peptidase
CPER_2076	hypothetical protein
CPER_2082	3-oxoacyl-ACP synthase III
CPER_2101	6-phospho-beta-glucosidase
CPER_2105	surface protein pspA precursor
CPER_2121	amino acid permease
CPER_2122	MtlR family PTS modulated transcriptional regulator
CPER_2125	crotonase
CPER_2130	sodium:solute transporter
CPER_2144	DNA mismatch repair protein MutS
CPER_2156	twitching motility protein PilT
CPER_2168	proline/glycine betaine ABC transporter ATP-binding protein
CPER_2171	glucokinase
CPER_2174	acetylglutamate semialdehyde dehydrogenase
CPER_2175	hypothetical protein
CPER_2176	hypothetical protein
CPER_2177	hypothetical protein
CPER_2178	hypothetical protein
CPER_2192	cysteine--tRNA ligase
CPER_2201	hypothetical protein
CPER_2204	terminase
CPER_2205	hypothetical protein
CPER_2221	hypothetical protein
CPER_2233	hypothetical protein
CPER_2234	hypothetical protein
CPER_2235	membrane-spanning permease
CPER_2236	hypothetical protein
CPER_2237	hypothetical protein
CPER_2261	collagen-binding protein
CPER_2262	hypothetical protein
CPER_2265	hypothetical protein
CPER_2278	hypothetical protein
CPER_2290	stage V sporulation protein D
CPER_2306	hypothetical protein
CPER_2316	KID repeat family protein
CPER_2320	hypothetical protein
CPER_2321	hypothetical protein
CPER_2322	hypothetical protein
CPER_2328	Cro/Cl family transcriptional regulator
CPER_2353	tRNA-binding protein
CPER_2354	cytosine deaminase
CPER_2355	lipoprotein
CPER_2356	hypothetical protein
CPER_2363	spermidine/putrescine ABC transporter, spermidine/putrescine-binding protein
CPER_2364	threonine dehydratase
CPER_2367	glycosyl transferase
CPER_2375	hypothetical protein
CPER_2376	hypothetical protein
CPER_2380	hypothetical protein
CPER_2383	hypothetical protein
CPER_2392	Cna protein B-type domain-containing protein
CPER_2410	hypothetical protein
CPER_2418	zinc metalloprotease
CPER_2424	hypothetical protein
CPER_2428	ribonuclease H
CPER_2438	cobalt-dependent inorganic pyrophosphatase
CPER_2440	23S rRNA (uracil-5-)-methyltransferase RumA (23S rRNA(M-5-U1939)-methyltransferase)
CPER_2444	phage infection protein
CPER_2449	DNA-binding response regulator
CPER_2453	ABC transporter
CPER_2455	67 kDa myosin-cross-reactive antigen family protein
CPER_2461	hypothetical protein
CPER_2462	hypothetical protein
CPER_2463	hypothetical protein
CPER_2464	hypothetical protein
CPER_2465	hypothetical protein
CPER_2466	neck passage structure protein
CPER_2481	ATPase AAA
CPER_2484	hypothetical protein
CPER_2486	gluconate:proton symporter
CPER_2491	alpha-glycosidase
CPER_2503	hypothetical protein
CPER_2505	S-adenosylmethionine-dependent methyltransferase
CPER_2509	hypothetical protein
CPER_2517	bacteriocin leader domain-containing protein
CPER_2530	transposase, IS605 OrfB family, central region
CPER_2531	hypothetical protein
CPER_2532	site-specific recombinase resolvase family
CPER_2538	NlpC/P60 family
CPER_2543	beta-galactosidase
CPER_2546	tail protein
CPER_2547	tail tape measure protein
CPER_2548	hypothetical protein
CPER_2549	tail tape measure protein
CPER_2562	arylsulfatase
CPER_2576	phage tail tape measure protein
CPER_2593	glycosyl hydrolase family 20
CPER_2596	UDP-N-acetylglucosamine 1-carboxyvinyltransferase
CPER_2600	peptidase
CPER_2619	metallo-beta-lactamase family protein
CPER_2620	transaldolase
CPER_2629	cell filamentation protein Fic
CPER_2640	MutS domain V protein
CPER_2659	stage V sporulation protein D
CPER_2662	GTP-binding protein
CPER_2677	phage tail tape measure protein, partial
CPER_2678	hypothetical protein
CPER_2717	peptidase, M23/M37 family
CPER_2720	hypothetical protein
CPER_2722	hypothetical protein
CPER_2724	ribonucleoside-triphosphate reductase activating protein, partial
CPER_2760	photosystem reaction center subunit H
CPER_2762	alanine--tRNA ligase
CPER_2771	oxidoreductase family protein
CPER_2772	alpha-galactosidase
CPER_2775	ComF operon protein A, DNA transporter ATPase
CPER_2778	preprotein translocase, SecA subunit
CPER_2794	UDP-glucuronate 5'-epimerase (UDP-glucuronic acidepimerase)
CPER_2796	UTP--glucose-1-phosphate uridylyltransferase
CPER_2801	sirohydrochlorin cobaltochelatase
CPER_2805	cell cycle protein, FtsW/RodA/SpoVE family
CPER_2823	hypothetical protein
CPER_2827	UDP-N-acetylglucosamine 1-carboxyvinyltransferase
CPER_2836	glucose-1-phosphate adenylyltransferase
CPER_2839	hypothetical protein
CPER_2844	hypothetical protein
CPER_2849	SpoIVB peptidase
CPER_2852	acetyltransferase
CPER_2862	hypothetical protein
CPER_2875	capsular biosynthesis protein
CPER_2876	EpsG family
CPER_2884	alpha-mannosidase
CPER_2886	hypothetical protein
CPER_2897	phosphopentomutase
CPER_2905	hypothetical protein
CPER_2911	small multi-drug export family protein
CPER_2912	LytR family transcriptional regulator
CPER_2916	DNA-binding response regulator
CPER_2920	cell wall surface anchor protein
CPER_2922	NAD(P)-dependent oxidoreductase
CPER_2923	transcriptional regulator
CPER_2936	diguanylate phosphodiesterase
CPER_2944	sodium-dependent tryptophan transporter
CPER_2947	Endonuclease, partial
CPER_2949	hypothetical protein
CPER_2953	hypothetical protein
CPER_2958	thiamine biosynthesis lipoprotein ApbE
CPER_2966	cell wall anchor protein
CPER_2974	hypothetical protein
CPER_2983	sensor histidine kinase
CPER_2987	hypothetical protein
CPER_2996	hypothetical protein
CPER_3009	translation initiation factor IF-2
CPER_3014	phenylalanine--tRNA ligase subunit alpha
CPER_3016	hypothetical protein
CPER_3029	two-component sensor histidine kinase
CPER_3032	peptide ABC transporter permease
CPER_3049	hypothetical protein
CPER_3050	hypothetical protein
CPER_3057	hypothetical protein
CPER_3058	DNA-binding protein
CPER_3060	hypothetical protein
CPER_3061	S-adenosylhomocysteine nucleosidase
CPER_3067	beta-galactosidase
CPER_3069	MATE family efflux transporter
CPER_3086	dihydropyrimidine dehydrogenase
CPER_3095	GNAT family acetyltransferase
CPER_3098	hypothetical protein
CPER_3101	hypothetical protein
CPER_3106	acetaldehyde dehydrogenase
CPER_3107	hypothetical protein
CPER_3111	CAAX amino protease
CPER_3120	metallo-beta-lactamase family protein
CPER_3124	terminase
CPER_3134	endo-1,4-beta-xylanase
CPER_3143	sensor histidine kinase
CPER_3145	transporter, monovalent cation:proton antiporter-2 (CPA2) family
CPER_3150	ISCpe4, transposase
CPER_3151	gp26
CPER_3156	ABC transporter substrate-binding protein
CPER_3157	Phage tail fiber protein
CPER_3161	magnesium-translocating P-type ATPase
CPER_3165	hypothetical protein
CPER_3170	Extracellular protein
CPER_3176	hypothetical protein
CPER_3183	glycosyl hydrolase family 20
CPER_3191	SpoIVB peptidase
CPER_3197	type IV pilin
CPER_3206	phage infection protein
CPER_3208	PucR family transcriptional regulator
CPER_3210	pyridine nucleotide-disulfide oxidoreductase
CPER_3224	DNA-binding protein
CPER_3233	fimbrial protein
CPER_3255	voltage-gated chloride channel family protein
CPER_3256	DNA-binding response regulator
CPER_3262	hypothetical protein
CPER_3265	type II secretion system protein E
CPER_3273	glycosyl transferase, group 1 family
CPER_3303	exonuclease SbcC
CPER_3305	hypothetical protein
CPER_3306	helicase, SNF2/RAD54 family
CPER_3308	molecular chaperone DnaJ
CPER_3325	alpha-N-acetylglucosaminidase family protein
CPER_3327	type I restriction enzyme specificity protein
CPER_3329	integrase
CPER_3332	bacterial type II secretion system protein F
CPER_3336	dihydroorotase
CPER_3337	peptidase M24
CPER_3338	hypothetical protein
CPER_3348	YggS family pyridoxal phosphate enzyme
CPER_3349	hypothetical protein
CPER_3361	ATPase AAA
CPER_3386	hypothetical protein
CPER_3390	3'->5' exoribonuclease Bsu YhaM
CPER_3393	nucleoside-diphosphate sugar epimerase
CPER_3397	hypothetical protein
CPER_3399	transcriptional regulator, AraC family
CPER_3405	hypothetical protein
CPER_3421	ABC transporter
CPER_3422	peptidase
CPER_3437	Xanthine phosphoribosyltransferase 2
CPER_3438	Gp54 protein
CPER_3439	hypothetical protein
CPER_3465	hypothetical protein
CPER_3468	VWA domain-containing protein
CPER_3471	tRNA (guanine-N(1)-)-methyltransferase
CPER_3473	cell wall-binding protein
CPER_3475	pyruvate kinase
CPER_3478	C4-dicarboxylate anaerobic carrier family protein
CPER_3485	peptide transporter
CPER_3489	WYL domain-containing protein
CPER_3499	transcription-repair coupling factor
CPER_3501	hypothetical protein
CPER_3502	dihydropyrimidine dehydrogenase subunit A
CPER_3504	endonuclease
CPER_3505	hypothetical protein
CPER_3507	diguanylate cyclase
CPER_3513	tyrosine recombinase XerD
CPER_3515	hypothetical protein
CPER_3516	hypothetical protein
CPER_3518	MBL fold metallo-hydrolase
CPER_3523	purine nucleoside phosphorylase I, inosine and guanosine-specific
CPER_3531	chromosome partitioning protein ParB
CPER_3538	L-aspartate oxidase
CPER_3541	ATP-dependent helicase
CPER_3542	hypothetical protein
CPER_3550	isoleucine--tRNA ligase
CPER_3553	hypothetical protein
CPER_3576	Bacterial PH domain-containing protein
CPER_3591	2-phosphosulfolactate phosphatase
CPER_3594	amino acid permease
CPER_3601	aminotransferase
CPER_3609	DeoR family transcriptional regulator
CPER_3623	replicative DNA helicase
CPER_3624	ATPase AAA
CPER_3626	sensor histidine kinase
CPER_3629	two-component system sensor histidine kinase
CPER_3630	hypothetical protein
CPER_3631	two-component system sensor histidine kinase
CPER_3636	peptidase M23
CPER_3640	pyrroline-5-carboxylate reductase
CPER_3642	stage II sporulation protein E
CPER_3643	transporter
CPER_3650	peptidase M23
CPER_3653	peptidase M23
CPER_3656	two component regulator three Y motif protein
CPER_3659	hypothetical protein
CPER_3678	sensory box histidine kinase
CPER_3688	MFS transporter
CPER_3692	peptide-binding protein
CPER_3693	hypothetical protein
CPER_3694	trans-2-enoyl-CoA reductase
CPER_3702	ABC transporter
CPER_3711	endonuclease MutS2
CPER_3712	peptidase U32
CPER_3717	hypothetical protein
CPER_3728	Endonuclease, partial
CPER_3734	hypothetical protein
PFLU_0036	arginine-ornithine antiporter
PFLU_0048	hypothetical protein
PFLU_0051	hypothetical protein
PFLU_0053	Predicted nucleotide-binding protein containing TIR-like domain-containing protein
PFLU_0058	restriction endonuclease subunit M
PFLU_0098	hypothetical protein
PFLU_0102	hypothetical protein
PFLU_0103	hypothetical protein
PFLU_0111	flavin reductase
PFLU_0112	hypothetical protein
PFLU_0125	permease
PFLU_0126	hypothetical protein
PFLU_0143	hypothetical protein
PFLU_0144	sugar acetylase
PFLU_0146	GtrA-like protein
PFLU_0151	hypothetical protein
PFLU_0152	alginate O-acetyltransferase
PFLU_0153	hypothetical protein
PFLU_0162	EpsG family
PFLU_0171	transcriptional regulator
PFLU_0175	phage protein
PFLU_0191	hypothetical protein
PFLU_0202	Cro/Cl family transcriptional regulator
PFLU_0217	hypothetical protein
PFLU_0222	hypothetical protein
PFLU_0223	hypothetical protein
PFLU_0226	arylsulfatase
PFLU_0227	sulfatase
PFLU_0233	Pentapeptide repeat family protein
PFLU_0234	oxidoreductase
PFLU_0235	GCN5-related N-acetyltransferase
PFLU_0236	GNAT family N-acetyltransferase
PFLU_0242	ABC transporter ATP-binding protein
PFLU_0243	hypothetical protein
PFLU_0244	hypothetical protein
PFLU_0263	hypothetical protein
PFLU_0287	gamma-glutamyl-gamma-aminobutyrate hydrolase
PFLU_0365	GntR family transcriptional regulator
PFLU_0449	hypothetical protein
PFLU_0450	hypothetical protein
PFLU_0451	hypothetical protein
PFLU_0459	urease accessory protein UreF
PFLU_0484	hypothetical protein
PFLU_0530	hypothetical protein
PFLU_0531	KAP family P-loop domain-containing protein
PFLU_0532	ATP-dependent endonuclease
PFLU_0534	RES domain-containing protein
PFLU_0539	hypothetical protein
PFLU_0574	hypothetical protein
PFLU_0605	Transposase Tn3 family protein, partial
PFLU_0613	hypothetical protein
PFLU_0614	LuxR family transcriptional regulator
PFLU_0615	hypothetical protein
PFLU_0625	hypothetical protein
PFLU_0628	hypothetical protein
PFLU_0634	bacteriophage T7-related gene protein
PFLU_0635	HNH endonuclease
PFLU_0637	hypothetical protein
PFLU_0649	transcriptional regulator
PFLU_0700	DNA helicase RuvA
PFLU_0703	methyl-accepting chemotaxis protein
PFLU_0734	hypothetical protein
PFLU_0735	hypothetical protein
PFLU_0743	hypothetical protein
PFLU_0746	lipoprotein
PFLU_0771	peptide chain release factor 1
PFLU_0780	multifunctional fatty acid oxidation complex subunit alpha
PFLU_0808	glycosyltransferase
PFLU_0820	NADH:ubiquinone oxidoreductase subunit A
PFLU_0867	lipoprotein
PFLU_0872	hypothetical protein
PFLU_0878	TetR family transcriptional regulator
PFLU_0879	HPP family
PFLU_0883	hypothetical protein
PFLU_0884	nuclease
PFLU_0885	hypothetical protein
PFLU_0892	hypothetical protein
PFLU_0905	MFS transporter
PFLU_0906	MFS transporter
PFLU_0908	hypothetical protein
PFLU_0909	hypothetical protein
PFLU_0928	OmpW family
PFLU_0932	amidohydrolase
PFLU_0970	acetyl-CoA hydrolase
PFLU_0971	hypothetical protein
PFLU_0976	diguanylate cyclase AdrA
PFLU_0981	hypothetical protein
PFLU_0993	1-phosphofructokinase
PFLU_1025	hypothetical protein
PFLU_1027	hypothetical protein
PFLU_1028	hypothetical protein
PFLU_1029	hypothetical protein
PFLU_1030	hypothetical protein
PFLU_1037	hypothetical protein
PFLU_1038	hypothetical protein
PFLU_1039	hypothetical protein
PFLU_1042	thiamine biosynthesis protein ThiF
PFLU_1055	DNA-binding response regulator
PFLU_1067	hypothetical protein
PFLU_1075	structural protein
PFLU_1076	hypothetical protein
PFLU_1077	hypothetical protein
PFLU_1078	hypothetical protein
PFLU_1079	GH21940
PFLU_1080	hypothetical protein
PFLU_1081	hypothetical protein
PFLU_1083	hypothetical protein
PFLU_1084	hypothetical protein
PFLU_1086	hypothetical protein
PFLU_1087	hypothetical protein
PFLU_1090	hypothetical protein
PFLU_1091	hypothetical protein
PFLU_1092	hypothetical protein
PFLU_1093	hypothetical protein
PFLU_1094	hypothetical protein
PFLU_1132	multidrug transporter
PFLU_1135	hypothetical protein
PFLU_1136	hypothetical protein
PFLU_1140	hypothetical protein
PFLU_1151	hypothetical protein
PFLU_1152	hypothetical protein
PFLU_1156	hypothetical protein
PFLU_1158	lipase
PFLU_1185	short-chain dehydrogenase
PFLU_1221	hypothetical protein
PFLU_1223	molecular chaperone Hsp33
PFLU_1229	surface antigen
PFLU_1232	LysR family transcriptional regulator
PFLU_1236	hypothetical protein
PFLU_1237	hypothetical protein
PFLU_1238	hypothetical protein
PFLU_1239	hypothetical protein
PFLU_1241	DNA-binding protein
PFLU_1242	hypothetical protein
PFLU_1243	hypothetical protein
PFLU_1244	hypothetical protein
PFLU_1247	hypothetical protein
PFLU_1254	lipoprotein
PFLU_1255	lipid kinase
PFLU_1281	hypothetical protein
PFLU_1283	hypothetical protein
PFLU_1286	hypothetical protein
PFLU_1287	Integrase family protein
PFLU_1300	sigma-54-dependent Fis family transcriptional regulator
PFLU_1311	twin-arginine translocation pathway signal protein
PFLU_1314	hypothetical protein
PFLU_1315	transposase
PFLU_1316	hypothetical protein
PFLU_1317	D-hexose-6-phosphate mutarotase
PFLU_1326	phosphoenolpyruvate--protein phosphotransferase
PFLU_1340	zinc finger-domain-containing protein
PFLU_1345	hybrid sensor histidine kinase/response regulator
PFLU_1353	hypothetical protein
PFLU_1363	C-terminal novel E3 ligase, LRR-interacting
PFLU_1377	hypothetical protein
PFLU_1382	glycerol-3-phosphate dehydrogenase
PFLU_1388	mechanosensitive ion channel protein
PFLU_1405	DNA-directed RNA polymerase subunit alpha
PFLU_1421	bactoprenol glucosyl transferase
PFLU_1436	integrase
PFLU_1465	MFS transporter
PFLU_1505	Cro/Cl family transcriptional regulator
PFLU_1518	RNA methyltransferase
PFLU_1519	hypothetical protein
PFLU_1539	hypothetical protein
PFLU_1543	OmpW family
PFLU_1544	GGDEF domain-containing protein
PFLU_1548	histidine ammonia-lyase
PFLU_1565	SPOSA6832_00446
PFLU_1566	RHTO0S01e12244g1_1
PFLU_1567	SPOSA6832_00446
PFLU_1568	SPOSA6832_00446
PFLU_1588	hypothetical protein
PFLU_1604	AraC family transcriptional regulator
PFLU_1606	cytochrome B6
PFLU_1612	hypothetical protein
PFLU_1651	dihydropteroate synthase
PFLU_1659	4-hydroxy-tetrahydrodipicolinate reductase
PFLU_1660	UDP-N-acetylmuramoylalanyl-D-glutamate--2, 6-diaminopimelate ligase
PFLU_1713	hypothetical protein
PFLU_1715	hypothetical protein
PFLU_1718	Adenosylmethionine-8-amino-7-oxononanoate aminotransferase
PFLU_1726	multidrug transporter
PFLU_1733	endonuclease DDE
PFLU_1738	hypothetical protein
PFLU_1739	protein WbuC
PFLU_1742	NRAMP family metal ion transporter
PFLU_1743	ATPase
PFLU_1744	nickel transporter
PFLU_1745	hypothetical protein
PFLU_1747	transposase
PFLU_1753	hypothetical protein
PFLU_1760	hypothetical protein
PFLU_1764	hypothetical protein
PFLU_1766	hypothetical protein
PFLU_1767	glycosyl transferase family 1
PFLU_1768	integrase
PFLU_1769	integrase
PFLU_1770	hypothetical protein
PFLU_1771	hypothetical protein
PFLU_1774	very short patch repair endonuclease
PFLU_1805	DNA methyltransferase
PFLU_1822	hypothetical protein
PFLU_1823	hypothetical protein
PFLU_1836	hydroxyacylglutathione hydrolase
PFLU_1845	alanine--glyoxylate aminotransferase
PFLU_1846	5-methyltetrahydropteroyltriglutamate--homocyste ine methyltransferase
PFLU_1868	phosphatidate cytidylyltransferase
PFLU_1873	hypothetical protein
PFLU_1904	glycosyl transferase family 1
PFLU_1911	lytic transglycosylase F
PFLU_1912	hypothetical protein
PFLU_1917	MATE family efflux transporter
PFLU_1925	hypothetical protein
PFLU_1926	hypothetical protein
PFLU_1928	hypothetical protein
PFLU_1929	hypothetical protein
PFLU_1931	single-strand DNA-binding protein
PFLU_1940	hypothetical protein
PFLU_1941	short-chain dehydrogenase
PFLU_1950	diguanylate cyclase
PFLU_1976	hypothetical protein
PFLU_1979	type VI secretion protein ImpA
PFLU_1994	anthranilate dioxygenase reductase
PFLU_1995	acyl-CoA synthetase
PFLU_1997	molecular chaperone DnaJ
PFLU_1998	hypothetical protein
PFLU_2000	hypothetical protein
PFLU_2010	endonuclease/exonuclease/phosphatase
PFLU_2011	hypothetical protein
PFLU_2012	hypothetical protein
PFLU_2013	hypothetical protein
PFLU_2015	hypothetical protein
PFLU_2048	hypothetical protein
PFLU_2082	integrase
PFLU_2084	recombinase
PFLU_2100	flavin reductase
PFLU_2111	tRNA pseudouridine synthase D
PFLU_2115	LysR family transcriptional regulator
PFLU_2116	glycine cleavage system protein T
PFLU_2134	hypothetical protein
PFLU_2147	hypothetical protein
PFLU_2150	hypothetical protein
PFLU_2152	choline dehydrogenase
PFLU_2157	ribosomal protein S6
PFLU_2167	SAM-dependent methyltransferase
PFLU_2185	recombinase RecQ
PFLU_2192	recombinase XerC
PFLU_2200	hypothetical protein
PFLU_2212	DNA topoisomerase IV subunit B
PFLU_2213	MFS transporter
PFLU_2218	hypothetical protein
PFLU_2219	hypothetical protein
PFLU_2232	hypothetical protein
PFLU_2233	phosphate--nucleotide phosphotransferase
PFLU_2239	sodium:proton antiporter
PFLU_2240	ornithine monooxygenase
PFLU_2248	hypothetical protein
PFLU_2255	sodium:proton antiporter
PFLU_2273	hypothetical protein
PFLU_2274	hypothetical protein
PFLU_2284	hypothetical protein
PFLU_2291	glycine cleavage system protein R
PFLU_2311	aminotransferase
PFLU_2317	Cro/Cl family transcriptional regulator
PFLU_2327	methylcitrate synthase
PFLU_2359	MFS transporter
PFLU_2361	hypothetical protein
PFLU_2374	peptidase M16
PFLU_2390	response regulator containing a CheY-like receiver domain and an HTH DNA-binding domain
PFLU_2392	hypothetical protein
PFLU_2401	hypothetical protein
PFLU_2405	hypothetical protein
PFLU_2407	cobyrinic acid a,c-diamide synthase
PFLU_2416	aldehyde dehydrogenase
PFLU_2421	4-hydroxyphenylacetate 3-hydroxylase
PFLU_2422	flavin reductase-like, FMN-binding protein
PFLU_2424	7-carboxy-7-deazaguanine synthase
PFLU_2428	cell envelope integrity/translocation protein TolA
PFLU_2448	AI-2E family transporter
PFLU_2449	hypothetical protein
PFLU_2451	hypothetical protein
PFLU_2456	type V secretory pathway, adhesin AidA
PFLU_2463	anthranilate synthase component II
PFLU_2468	N-acetyl-gamma-glutamyl-phosphate reductase
PFLU_2474	GNAT family N-acetyltransferase
PFLU_2476	hypothetical protein
PFLU_2477	hypothetical protein
PFLU_2482	hypothetical protein
PFLU_2486	YaeQ family protein
PFLU_2491	N5-glutamine S-adenosyl-L-methionine-dependent methyltransferase
PFLU_2503	hypothetical protein
PFLU_2507	hypothetical protein
PFLU_2514	LPS export ABC transporter permease LptF
PFLU_2519	hypothetical protein
PFLU_2530	LysR family transcriptional regulator
PFLU_2537	hypothetical protein
PFLU_2538	hypothetical protein
PFLU_2541	hypothetical protein
PFLU_2554	hypothetical protein
PFLU_2557	murein biosynthesis protein MurJ
PFLU_2571	putrescine-ornithine antiporter
PFLU_2582	NAD(P)-dependent oxidoreductase
PFLU_2589	peptidase
PFLU_2612	alcohol dehydrogenase
PFLU_2623	LysR family transcriptional regulator
PFLU_2641	ethanolamine ammonia-lyase small subunit
PFLU_2654	two-component system sensor histidine kinase
PFLU_2663	acetyl-CoA acetyltransferase
PFLU_2666	Rhs element Vgr protein
PFLU_2678	hypothetical protein
PFLU_2697	lysine transporter LysE
PFLU_2699	hypothetical protein
PFLU_2702	hypothetical protein
PFLU_2723	Thiol:disulfide interchange protein DsbD
PFLU_2727	YD repeat-containing protein
PFLU_2734	sugar isomerase
PFLU_2750	acyltransferase
PFLU_2751	Pectate lyase superfamily protein
PFLU_2764	2',3'-cyclic-nucleotide 2'-phosphodiesterase
PFLU_2771	hypothetical protein
PFLU_2773	GTPase Era
PFLU_2779	coproporphyrinogen III oxidase
PFLU_2824	thymidylate synthase
PFLU_2846	putrescine-ornithine antiporter
PFLU_2847	catalase
PFLU_2853	zinc finger-domain-containing protein
PFLU_2864	hypothetical protein
PFLU_2866	hypothetical protein
PFLU_2875	haloacid dehalogenase
PFLU_2898	TetR family transcriptional regulator
PFLU_2899	transposase
PFLU_2902	hypothetical protein
PFLU_2903	hypothetical protein
PFLU_2904	4-phytase
PFLU_2905	glutathione ABC transporter permease
PFLU_2906	peptide ABC transporter permease
PFLU_2924	hypothetical protein
PFLU_2926	hypothetical protein
PFLU_2927	hypothetical protein
PFLU_2937	alcohol dehydrogenase
PFLU_2947	multidrug ABC transporter permease
PFLU_2953	sulfur oxidation protein SoxZ
PFLU_2959	3,4-dihydroxy-2-butanone-4-phosphate synthase
PFLU_2969	secretion protein HlyD
PFLU_3003	replication protein
PFLU_3005	hypothetical protein
PFLU_3006	hypothetical protein
PFLU_3007	SMC domain-containing protein
PFLU_3016	hypothetical protein
PFLU_3033	nucleotide cyclase
PFLU_3046	hypothetical protein
PFLU_3047	hypothetical protein
PFLU_3056	cation transporter
PFLU_3059	hypothetical protein
PFLU_3060	hypothetical protein
PFLU_3061	cation transporter
PFLU_3069	cobyric acid synthase CobQ
PFLU_3092	DNA repair protein RecN
PFLU_3107	ferredoxin
PFLU_3120	peptidoglycan-binding protein
PFLU_3121	methyl-accepting chemotaxis protein
PFLU_3125	acyltransferase
PFLU_3128	hypothetical protein
PFLU_3129	hypothetical protein
PFLU_3131	hypothetical protein
PFLU_3150	NADH:quinone oxidoreductase
PFLU_3154	FAD-dependent oxidoreductase
PFLU_3168	phosphoglycolate phosphatase
PFLU_3193	hypothetical protein
PFLU_3194	Phage integrase family
PFLU_3217	hypothetical protein
PFLU_3218	sodium:proton antiporter
PFLU_3219	type I secretion protein, partial
PFLU_3223	universal stress protein
PFLU_3229	Fis family transcriptional regulator
PFLU_3233	hypothetical protein
PFLU_3234	hypothetical protein
PFLU_3235	A circularly permuted ATPgrasp
PFLU_3257	4-amino-4-deoxy-L-arabinose transferase
PFLU_3261	Thiamine pyrophosphate enzyme, N-terminal TPP binding domain-containing protein
PFLU_3267	hypothetical protein
PFLU_3268	hypothetical protein
PFLU_3272	L-asparaginase 1
PFLU_3284	peptidase
PFLU_3291	TetR family transcriptional regulator
PFLU_3297	Sel1 repeat-containing protein
PFLU_3323	carboxylate--amine ligase
PFLU_3325	exported organic solvent tolerance protein
PFLU_3334	hypothetical protein
PFLU_3337	hypothetical protein
PFLU_3339	hypothetical protein
PFLU_3340	hypothetical protein
PFLU_3357	hypothetical protein
PFLU_3360	hypothetical protein
PFLU_3361	hypothetical protein
PFLU_3365	hypothetical protein
PFLU_3370	hypothetical protein
PFLU_3372	ABC transporter substrate-binding protein
PFLU_3387	amino acid deaminase
PFLU_3391	acetoacetyl-CoA synthetase
PFLU_3395	30S ribosomal protein S7, partial
PFLU_3409	ABC transporter ATP-binding protein
PFLU_3410	(2Fe-2S)-binding protein
PFLU_3417	pyridine nucleotide-disulfide oxidoreductase
PFLU_3420	hypothetical protein
PFLU_3425	hypothetical protein
PFLU_3429	RND transporter MFP subunit
PFLU_3434	FeT family ferric iron ABC transporter permease
PFLU_3442	MFS transporter
PFLU_3451	hypothetical protein
PFLU_3452	GDSL-like Lipase/Acylhydrolase
PFLU_3455	hypothetical protein
PFLU_3461	prohead protease
PFLU_3476	hypothetical protein
PFLU_3480	aminodeoxychorismate synthase
PFLU_3483	heme biosynthesis protein HemY
PFLU_3484	modification methylase
PFLU_3485	hypothetical protein
PFLU_3486	hypothetical protein
PFLU_3487	hypothetical protein
PFLU_3500	hypothetical protein
PFLU_3503	hypothetical protein
PFLU_3510	coniferyl-aldehyde dehydrogenase
PFLU_3528	hypothetical protein
PFLU_3529	hypothetical protein
PFLU_3557	flagellar basal body rod modification protein FlgD
PFLU_3562	spermidine/putrescine ABC transporter substrate-binding protein
PFLU_3567	UDP-N-acetylenolpyruvoylglucosamine reductase
PFLU_3572	hypothetical protein
PFLU_3573	3-phosphoserine/phosphohydroxythreonine aminotransferase
PFLU_3577	acyl-CoA dehydrogenase
PFLU_3578	chemotaxis protein
PFLU_3589	disulfide bond formation protein DsbB
PFLU_3594	2-nitropropane dioxygenase
PFLU_3598	2-octaprenyl-6-methoxyphenyl hydroxylase
PFLU_3604	metallo-beta-lactamase
PFLU_3631	EstX protein
PFLU_3637	hypothetical protein
PFLU_3638	RNA helicase
PFLU_3651	diaminohydroxyphosphoribosylaminopyrimidine deaminase
PFLU_3666	amino acid ABC transporter substrate-binding protein
PFLU_3671	hypothetical protein
PFLU_3676	MFS transporter
PFLU_3682	tRNA (uracil-5-)-methyltransferase
PFLU_3696	formate dehydrogenase
PFLU_3705	hypothetical protein
PFLU_3711	GntR family transcriptional regulator
PFLU_3722	succinyl-diaminopimelate desuccinylase
PFLU_3762	30S ribosomal protein S1
PFLU_3763	NADPH-dependent 2,4-dienoyl-CoA reductase
PFLU_3766	DNA mismatch repair protein
PFLU_3780	folylpolyglutamate synthase
PFLU_3789	ATPase
PFLU_3805	histidine kinase
PFLU_3812	S-methyl-5-thioribose-1-phosphate isomerase
PFLU_3819	diguanylate cyclase
PFLU_3825	hypothetical protein
PFLU_3827	quinohemoprotein amine dehydrogenase
PFLU_3830	LysR family transcriptional regulator
PFLU_3834	phage protein
PFLU_3842	iron ABC transporter substrate-binding protein
PFLU_3851	NADH dehydrogenase subunit L
PFLU_3859	luciferase
PFLU_3872	beta-agarase
PFLU_3876	hypothetical protein
PFLU_3918	hypothetical protein
PFLU_3927	ethanolamine ammonia-lyase
PFLU_3932	alpha/beta hydrolase
PFLU_3941	molybdopterin dehydrogenase
PFLU_3943	molybdenum cofactor sulfurylase
PFLU_3944	NAD(+) synthetase
PFLU_3947	aldehyde dehydrogenase
PFLU_3948	ABC transporter ATP-binding protein
PFLU_3952	1-phosphofructokinase
PFLU_3962	glutamate synthase
PFLU_3965	DNA-binding response regulator
PFLU_3968	choline dehydrogenase
PFLU_3972	hypothetical protein
PFLU_4006	DNA topoisomerase IV subunit B
PFLU_4010	Glucose/sorbosone dehydrogenase
PFLU_4011	hypothetical protein
PFLU_4031	ATPase
PFLU_4058	NADP-dependent oxidoreductase
PFLU_4074	FAD-dependent oxidoreductase
PFLU_4080	transcriptional regulator
PFLU_4084	hypothetical protein
PFLU_4095	hypothetical protein
PFLU_4098	short-chain dehydrogenase
PFLU_4099	ImpA-related N-terminal
PFLU_4100	AraC family transcriptional regulator
PFLU_4106	porin
PFLU_4113	multidrug transporter
PFLU_4117	microcin C ABC transporter ATP-binding protein YejF
PFLU_4132	DSBA oxidoreductase
PFLU_4137	N5,N10-methylene tetrahydromethanopterin reductase
PFLU_4140	laccase
PFLU_4150	hypothetical protein
PFLU_4156	hypothetical protein
PFLU_4157	hypothetical protein
PFLU_4162	type V secretory pathway, adhesin AidA
PFLU_4168	lipoprotein
PFLU_4172	hypothetical protein
PFLU_4177	RND transporter
PFLU_4193	ATP-binding protein
PFLU_4196	UDP-3-O-[3-hydroxymyristoyl] N-acetylglucosamine deacetylase
PFLU_4207	ABC transporter substrate-binding protein
PFLU_4217	hypothetical protein
PFLU_4218	hypothetical protein
PFLU_4220	hypothetical protein
PFLU_4221	hypothetical protein
PFLU_4226	agmatine deiminase
PFLU_4227	ACP phosphodiesterase
PFLU_4239	type II citrate synthase
PFLU_4267	HecA family adhesin/hemagglutinin
PFLU_4281	polysaccharide deacetylase
PFLU_4284	ABC transporter permease
PFLU_4294	chemotaxis protein
PFLU_4308	Fis family transcriptional regulator
PFLU_4312	iron-dependent family alcohol dehydrogenase
PFLU_4317	dienelactone hydrolase
PFLU_4318	alkane 1-monooxygenase
PFLU_4324	hypothetical protein
PFLU_4325	peptidase C1
PFLU_4326	multidrug ABC transporter ATP-binding protein
PFLU_4329	NADPH:quinone oxidoreductase
PFLU_4335	tail protein
PFLU_4336	hypothetical protein
PFLU_4337	hypothetical protein
PFLU_4340	phage protein
PFLU_4352	molybdopterin oxidoreductase
PFLU_4362	peptidoglycan-binding protein LysM
PFLU_4365	reverse transcriptase
PFLU_4370	DNA-binding response regulator
PFLU_4371	hypothetical protein
PFLU_4373	norphogenetic protein
PFLU_4375	hypothetical protein
PFLU_4378	phage protein
PFLU_4379	aromatic amino acid aminotransferase
PFLU_4388	2-amino-4-hydroxy-6-hydroxymethyldihydropteridin e pyrophosphokinase
PFLU_4395	transporter
PFLU_4398	diguanylate cyclase
PFLU_4406	amidophosphoribosyltransferase
PFLU_4409	terminase
PFLU_4413	hypothetical protein
PFLU_4414	hypothetical protein
PFLU_4415	phosphoenolpyruvate carboxylase
PFLU_4426	glycerate dehydrogenase
PFLU_4429	Pdl protein
PFLU_4433	hypothetical protein
PFLU_4445	recombinase
PFLU_4451	pantoate--beta-alanine ligase
PFLU_4454	hydrolase Nlp/P60
PFLU_4470	hypothetical protein
PFLU_4471	hypothetical protein
PFLU_4477	hypothetical protein
PFLU_4483	fructokinase
PFLU_4490	hypothetical protein
PFLU_4493	glycosyltransferase
PFLU_4496	ATP synthase subunit alpha
PFLU_4499	ATP synthase subunit alpha
PFLU_4507	glycosyltransferase
PFLU_4513	catalase
PFLU_4522	long-chain fatty acid transporter
PFLU_4524	hypothetical protein
PFLU_4525	hypothetical protein
PFLU_4531	HlyD family secretion protein
PFLU_4532	lipoprotein
PFLU_4537	collagen pro alpha-chain precursor
PFLU_4548	hydroxyacylglutathione hydrolase
PFLU_4555	hypothetical protein
PFLU_4585	hypothetical protein
PFLU_4587	phosphorylcholine phosphatase
PFLU_4588	isocitrate dehydrogenase
PFLU_4594	DNA polymerase I
PFLU_4595	potassium transporter Kup
PFLU_4606	hypothetical protein
PFLU_4608	sodium:proton antiporter
PFLU_4612	hypothetical protein
PFLU_4616	aminomethyltransferase
PFLU_4626	hypothetical protein
PFLU_4635	glutathione-dependent reductase
PFLU_4637	serine--tRNA ligase
PFLU_4640	alginate regulatory protein AlgP
PFLU_4641	SAM-dependent methyltransferase
PFLU_4644	2-hydroxyacid dehydrogenase
PFLU_4648	diguanylate cyclase
PFLU_4661	transcription termination factor Rho
PFLU_4665	transporter
PFLU_4667	type IV pili twitching motility protein PilT
PFLU_4672	aminomethyltransferase
PFLU_4675	C4-dicarboxylate ABC transporter
PFLU_4686	fimbrial protein SteB
PFLU_4701	iron dicitrate transport regulator FecR
PFLU_4702	GTP-binding protein
PFLU_4704	hypothetical protein
PFLU_4713	histidinol-phosphate aminotransferase
PFLU_4721	C4-dicarboxylate ABC transporter
PFLU_4749	hypothetical protein
PFLU_4756	ATP-dependent RNA helicase HrpA
PFLU_4780	pyrroline-5-carboxylate reductase
PFLU_4783	cytochrome D ubiquinol oxidase subunit II
PFLU_4788	transglutaminase
PFLU_4803	integrase
PFLU_4804	hypothetical protein
PFLU_4805	hypothetical protein
PFLU_4806	chemotaxis protein CheW
PFLU_4814	ABC transporter
PFLU_4821	hypothetical protein
PFLU_4825	1-pyrroline dehydrogenase
PFLU_4833	RplB family lipoprotein
PFLU_4836	murein transglycosylase
PFLU_4845	arylesterase
PFLU_4856	hypothetical protein
PFLU_4866	hypothetical protein
PFLU_4873	ADP-heptose--LPS heptosyltransferase
PFLU_4876	AraC family transcriptional regulator
PFLU_4879	universal stress protein UspA
PFLU_4884	hypothetical protein
PFLU_4887	murein hydrolase transporter LrgA
PFLU_4891	hypothetical protein
PFLU_4909	exodeoxyribonuclease V subunit gamma
PFLU_4913	integrase
PFLU_4920	sensor histidine kinase
PFLU_4942	transposase
PFLU_4944	hypothetical protein
PFLU_4951	arylesterase
PFLU_4960	exported flagellar protein
PFLU_4961	class II glutamine amidotransferase
PFLU_4966	LysR family transcriptional regulator
PFLU_4970	iron ABC transporter ATP-binding protein
PFLU_4981	riboflavin synthase subunit alpha
PFLU_4985	tRNA-Thr(GGU) m(6)t(6)A37 methyltransferase TsaA
PFLU_4989	GNAT family acetyltransferase
PFLU_4991	hypothetical protein
PFLU_5003	nitrate ABC transporter ATP-binding protein
PFLU_5004	chorismate--pyruvate lyase
PFLU_5045	TonB-dependent receptor
PFLU_5050	carbon-phosphorus lyase
PFLU_5056	phosphatidylserine decarboxylase
PFLU_5059	transporter
PFLU_5062	enoyl-CoA hydratase
PFLU_5065	dihydropyrimidine dehydrogenase
PFLU_5068	cell division protein FtsE
PFLU_5087	lysine--tRNA ligase
PFLU_5094	beta-(1-3)-glucosyl transferase
PFLU_5102	GDP-fucose synthetase
PFLU_5104	hypothetical protein
PFLU_5108	ABC transporter permease
PFLU_5110	GntR family transcriptional regulator
PFLU_5120	3-mercaptopyruvate sulfurtransferase
PFLU_5122	coniferyl-aldehyde dehydrogenase
PFLU_5124	IMP dehydrogenase
PFLU_5130	ABC transporter substrate-binding protein
PFLU_5137	3-oxoadipate--succinyl-CoA transferase subunit A
PFLU_5145	hypothetical protein
PFLU_5147	fusaric acid resistance protein
PFLU_5153	ethanolamine ammonia-lyase
PFLU_5165	cephalosporin hydroxylase
PFLU_5166	glycosyl transferase family 2
PFLU_5171	transporter
PFLU_5178	phosphatidylserine synthase
PFLU_5179	hypothetical protein
PFLU_5190	glutathione S-transferase
PFLU_5193	adenylate cyclase
PFLU_5194	urease accessory protein UreF
PFLU_5200	N-methyltransferase
PFLU_5204	cobyrinic acid a,c-diamide synthase
PFLU_5208	hypothetical protein
PFLU_5210	6-phosphogluconate dehydrogenase
PFLU_5212	salicylaldehyde dehydrogenase
PFLU_5219	integrase
PFLU_5223	LysR family transcriptional regulator
PFLU_5225	MFS transporter
PFLU_5234	branched chain amino acid ABC transporter substrate-binding protein
PFLU_5241	MFS transporter
PFLU_5250	glycosyl transferase family 2
PFLU_5259	type II secretion system protein E
PFLU_5261	ABC transporter
PFLU_5265	Inner membrane protein CreD
PFLU_5270	serine/threonine protein phosphatase
PFLU_5275	chemotaxis protein CheW
PFLU_5281	GNAT family acetyltransferase
PFLU_5286	polynucleotide phosphorylase/polyadenylase
PFLU_5287	two-component system sensor histidine kinase
PFLU_5290	Bcr/CflA family drug resistance efflux transporter
PFLU_5291	uracil permease
PFLU_5300	AAA domain-containing protein
PFLU_5308	ABC transporter permease
PFLU_5309	oxidoreductase
PFLU_5315	Branched-chain amino acid transport system II carrier protein
PFLU_5317	hydroxydechloroatrazine ethylaminohydrolase
PFLU_5324	N-acetyl-gamma-glutamyl-phosphate reductase
PFLU_5326	hypothetical protein
PFLU_5336	ATPase
PFLU_5343	hypothetical protein
PFLU_5345	restriction endonuclease subunit S
PFLU_5346	cysteine desulfurase
PFLU_5348	hypothetical protein
PFLU_5349	two-component system sensor histidine kinase
PFLU_5352	D-alanine--D-alanine ligase
PFLU_5357	pilus assembly protein PilZ
PFLU_5375	multidrug ABC transporter ATP-binding protein
PFLU_5379	pseudaminic acid synthase
PFLU_5383	Mu-like prophage protein gp29
PFLU_5384	hypothetical protein
PFLU_5385	bacteriophage protein
PFLU_5387	acetoin dehydrogenase
PFLU_5389	LysR family transcriptional regulator
PFLU_5391	dioxygenase
PFLU_5392	DNA mismatch repair protein
PFLU_5394	hypothetical protein
PFLU_5404	peptide transporter
PFLU_5414	LysR family transcriptional regulator
PFLU_5416	hypothetical protein
PFLU_5417	heme iron utilization protein
PFLU_5419	NADH pyrophosphatase
PFLU_5428	poly(R)-hydroxyalkanoic acid synthase
PFLU_5435	hydroxymethylglutaryl-CoA lyase
PFLU_5444	murein hydrolase transporter LrgA
PFLU_5450	ATP-dependent DNA helicase RecQ
PFLU_5454	type II secretion system protein GspE
PFLU_5457	hypothetical protein
PFLU_5459	lytic transglycosylase F
PFLU_5461	nitrate reductase
PFLU_5462	ketosteroid isomerase
PFLU_5464	cytosine methyltransferase
PFLU_5467	peptidase
PFLU_5471	lipid kinase
PFLU_5472	nitrite reductase small subunit
PFLU_5473	nitrite reductase large subunit
PFLU_5477	gamma-glutamylputrescine oxidoreductase
PFLU_5478	hypothetical protein
PFLU_5479	hypothetical protein
PFLU_5482	ATP synthase subunit beta
PFLU_5484	manganese ABC transporter ATP-binding protein
PFLU_5492	LysR family transcriptional regulator
PFLU_5496	tartrate transporter TtuB
PFLU_5520	ArsC family transcriptional regulator
PFLU_5530	polysaccharide deacetylase
PFLU_5534	AraC family transcriptional regulator
PFLU_5536	ADP-heptose--LPS heptosyltransferase
PFLU_5542	LysR family transcriptional regulator
PFLU_5546	Glutathione-regulated potassium-efflux system
PFLU_5550	TonB-dependent receptor
PFLU_5561	acetylornithine deacetylase
PFLU_5570	XRE family transcriptional regulator
PFLU_5575	RacL protein
PFLU_5585	hypothetical protein
PFLU_5589	aminodeoxychorismate lyase
PFLU_5591	hypothetical protein
PFLU_5594	succinate dehydrogenase
PFLU_5600	hypothetical protein
PFLU_5606	hypothetical protein
PFLU_5613	amino acid ABC transporter permease
PFLU_5624	hypothetical protein
PFLU_5627	LacI family transcriptional regulator
PFLU_5640	peptidyl-prolyl cis-trans isomerase
PFLU_5643	LuxR family transcriptional regulator
PFLU_5663	cyclopropane-fatty-acyl-phospholipid synthase
PFLU_5670	tyrosine--tRNA ligase
PFLU_5672	glycerol-3-phosphate acyltransferase
PFLU_5675	chemotaxis protein
PFLU_5679	LysR family transcriptional regulator
PFLU_5693	polyribonucleotide nucleotidyltransferase
PFLU_5699	glycine cleavage system protein T
PFLU_5710	HAD family hydrolase
PFLU_5712	MFS transporter
PFLU_5721	LPS export ABC transporter permease LptF
PFLU_5723	branched-chain amino acid ABC transporter substrate-binding protein
PFLU_5725	cysteine desulfhydrase
PFLU_5726	hypothetical protein
PFLU_5733	diguanylate cyclase
PFLU_5736	nitrate ABC transporter substrate-binding protein
PFLU_5739	RplB family lipoprotein
PFLU_5741	LysR family transcriptional regulator
PFLU_5745	spsA
PFLU_5752	paraquat-inducible protein A
PFLU_5761	phenylalanine--tRNA ligase subunit alpha
PFLU_5766	tail protein
PFLU_5771	2-dehydropantoate 2-reductase
PFLU_5774	sulfonate ABC transporter ATP-binding lipoprotein
PFLU_5780	acriflavine resistance protein B
PFLU_5781	biopolymer transporter ExbB
PFLU_5782	Surface antigen
PFLU_5783	diguanylate phosphodiesterase
PFLU_5787	TonB-denpendent receptor
PFLU_5788	ABC transporter permease
PFLU_5796	two-component system sensor histidine kinase
PFLU_5801	peptidyl-prolyl cis-trans isomerase
PFLU_5813	serine O-acetyltransferase
PFLU_5819	carbamoyl phosphate synthase large subunit
PFLU_5821	diguanylate cyclase
PFLU_5828	FAD-dependent oxidoreductase
PFLU_5830	flagellar hook-length control protein FliK
PVER_0046	ATP-dependent helicase
PVER_0092	transcriptional regulator, CopG family
PVER_0096	hypothetical protein
PVER_0097	Transposase, IS4
PVER_0100	hypothetical protein
PVER_0112	lipoprotein
PVER_0117	hypothetical protein
PVER_0146	hypothetical protein
PVER_0147	hypothetical protein
PVER_0153	hypothetical protein
PVER_0160	hypothetical protein
PVER_0161	hypothetical protein
PVER_0195	LysR family transcriptional regulator
PVER_0197	allophanate hydrolase
PVER_0198	allophanate hydrolase
PVER_0201	hypothetical protein
PVER_0229	hypothetical protein
PVER_0249	integrase
PVER_0250	Pyocin activator protein PrtN
PVER_0251	hypothetical protein
PVER_0252	hypothetical protein
PVER_0253	hypothetical protein
PVER_0254	hypothetical protein
PVER_0255	prophage PSSB64-01
PVER_0256	DNA primase-like protein
PVER_0257	hypothetical protein
PVER_0258	hypothetical protein
PVER_0259	transcriptional regulator
PVER_0261	hypothetical protein
PVER_0262	hypothetical protein
PVER_0263	hypothetical protein
PVER_0264	late control protein D
PVER_0265	oxidoreductase
PVER_0266	phage tail tape measure protein
PVER_0267	tail fiber protein
PVER_0268	major tail tube protein
PVER_0269	tail sheath protein
PVER_0270	tail fiber protein
PVER_0271	ATPase
PVER_0293	histidine kinase
PVER_0307	hypothetical protein
PVER_0339	hypothetical protein
PVER_0343	oxidoreductase
PVER_0401	hypothetical protein
PVER_0402	choline/carnitine/betaine transporter
PVER_0403	mechanosensitive ion channel protein MscS
PVER_0404	DNA polymerase III subunit epsilon
PVER_0405	cyclic nucleotide-binding protein
PVER_0410	hypothetical protein
PVER_0411	ATP synthase
PVER_0412	F0F1 ATP synthase subunit alpha
PVER_0413	ATP synthase subunit B
PVER_0414	F0F1 ATP synthase subunit C
PVER_0415	F0F1 ATP synthase subunit A
PVER_0416	ATPase F0F1
PVER_0417	ATP synthase
PVER_0418	ATP synthase F0F1 subunit epsilon
PVER_0419	ATP synthase subunit beta
PVER_0420	Crp/Fnr family transcriptional regulator
PVER_0422	bifunctional ADP-dependent (S)-NAD(P)H-hydrate dehydratase/NAD(P)H-hydrate epimerase
PVER_0423	response regulator
PVER_0424	GDSL family lipase
PVER_0431	AraC family transcriptional regulator
PVER_0432	4-hydroxyphenylacetate isomerase
PVER_0433	2-hydroxyhepta-2,4-diene-1,7-dioate isomerase
PVER_0434	betaine-aldehyde dehydrogenase
PVER_0435	3,4-dihydroxyphenylacetate 2,3-dioxygenase
PVER_0436	5-carboxymethyl-2-hydroxymuconate isomerase
PVER_0437	MFS transporter
PVER_0438	2-oxo-hept-3-ene-1,7-dioate hydratase
PVER_0439	alpha-dehydro-beta-deoxy-D-glucarate aldolase
PVER_0440	homoprotocatechuate degradation operon regulator HpaR
PVER_0441	FAD dependent oxidoreductase
PVER_0442	hypothetical protein
PVER_0443	transcriptional regulator
PVER_0444	hypothetical protein
PVER_0445	APC family amino acid permease
PVER_0447	flavin oxidoreductase
PVER_0448	acyl-CoA dehydrogenase
PVER_0450	quinohemoprotein alcohol dehydrogenase
PVER_0451	alcohol dehydrogenase
PVER_0452	transcriptional regulator
PVER_0469	nitrate ABC transporter ATP-binding protein
PVER_0470	sulfonate ABC transporter permease
PVER_0471	hypothetical protein
PVER_0483	ATP-dependent DNA ligase
PVER_0488	MFS transporter
PVER_0507	hypothetical protein
PVER_0514	phage tail protein
PVER_0515	tail collar domain-containing protein
PVER_0516	phage tail collar
PVER_0518	baseplate assembly protein
PVER_0519	baseplate assembly protein
PVER_0520	baseplate assembly protein
PVER_0521	hypothetical protein
PVER_0522	tail protein
PVER_0523	tail protein
PVER_0524	peptidase
PVER_0525	hypothetical protein
PVER_0526	peptidoglycan-binding protein
PVER_0527	holin-like protein
PVER_0528	tail protein X
PVER_0529	phage head completion protein (GPL)
PVER_0530	phage P2 small terminase subunit gpM-like protein
PVER_0531	phage capsid protein
PVER_0532	phage capsid scaffolding protein
PVER_0533	hypothetical protein
PVER_0534	terminase
PVER_0536	restriction endonuclease subunit M
PVER_0537	KAP P-loop domain-containing protein
PVER_0540	hypothetical protein
PVER_0541	hypothetical protein
PVER_0542	ABC transporter ATP-binding protein
PVER_0546	MFS transporter
PVER_0587	transposase
PVER_0594	hypothetical protein
PVER_0595	polysaccharide biosynthesis protein
PVER_0596	glycosyltransferase
PVER_0597	Glycosyl transferases group 1
PVER_0598	hypothetical protein
PVER_0599	glycosyl transferase family 1
PVER_0600	GDP-mannose 4,6-dehydratase
PVER_0604	glycosyltransferase
PVER_0605	NAD-dependent dehydratase
PVER_0672	deoxyguanosinetriphosphate triphosphohydrolase
PVER_0709	hypothetical protein
PVER_0710	Phage integrase family
PVER_0711	hypothetical protein
PVER_0712	hypothetical protein
PVER_0713	hypothetical protein
PVER_0714	Fis family transcriptional regulator
PVER_0718	NUDIX hydrolase
PVER_0719	hypothetical protein
PVER_0720	DNA helicase UvrD
PVER_0721	ATP-dependent endonuclease
PVER_0724	hypothetical protein
PVER_0725	RES domain-containing protein
PVER_0727	Ypar31 protein
PVER_0728	hypothetical protein
PVER_0731	hypothetical protein
PVER_0732	hypothetical protein
PVER_0733	hypothetical protein
PVER_0734	hypothetical protein
PVER_0735	hypothetical protein
PVER_0737	hypothetical protein
PVER_0738	hypothetical protein
PVER_0739	acetyltransferase
PVER_0740	hypothetical protein
PVER_0741	hypothetical protein
PVER_0742	protein-S-isoprenylcysteine methyltransferase
PVER_0743	hypothetical protein
PVER_0744	hypothetical protein
PVER_0745	hypothetical protein
PVER_0750	hypothetical protein
PVER_0762	LysR family transcriptional regulator
PVER_0776	hypothetical protein
PVER_0778	hypothetical protein
PVER_0902	translation elongation factor P (EF-P)
PVER_0947	50S ribosome-binding GTPase
PVER_0948	hypothetical protein
PVER_0949	GTP-binding protein, HSR1-related protein
PVER_0950	GTP-binding protein
PVER_0953	Ynd
PVER_0954	carbamoyltransferase
PVER_0955	glycosyl transferase family 2
PVER_0956	hypothetical protein
PVER_0957	glycosyltransferase
PVER_0958	hypothetical protein
PVER_0959	hypothetical protein
PVER_1064	hypothetical protein
PVER_1192	IS3 family transposase
PVER_1277	hypothetical protein
PVER_1314	hypothetical protein
PVER_1320	hypothetical protein
PVER_1323	integrase, partial
PVER_1325	glycosyltransferase
PVER_1361	hypothetical protein
PVER_1401	DNA-binding response regulator
PVER_1402	fimbrial protein
PVER_1403	pilus assembly protein
PVER_1404	pilus assembly protein
PVER_1405	outer membrane usher protein CupB3
PVER_1406	fimbrial protein
PVER_1407	pilus assembly protein
PVER_1408	poly(3-hydroxyalkanoate) granule-associated protein PhaF
PVER_1430	hypothetical protein
PVER_1438	phosphatidylethanolamine-binding protein
PVER_1439	AraC family transcriptional regulator
PVER_1463	4,5-dioxygenase
PVER_1485	radical SAM protein
PVER_1486	DNA-binding protein, partial
PVER_1487	hypothetical protein
PVER_1488	Recombinase
PVER_1552	hypothetical protein
PVER_1553	DNA polymerase subunit beta
PVER_1564	serine dehydratase
PVER_1565	endoribonuclease L-PSP
PVER_1566	DNA-binding protein
PVER_1567	Aerobic C4-dicarboxylate transport protein
PVER_1570	N-acetylglucosamine transferase
PVER_1571	hypothetical protein
PVER_1574	hypothetical protein
PVER_1577	diguanylate cyclase
PVER_1601	chemotaxis protein
PVER_1604	transcriptional regulator
PVER_1605	lipoprotein
PVER_1611	Tetratricopeptide repeat
PVER_1612	RDD family
PVER_1613	hypothetical protein
PVER_1614	hypothetical protein
PVER_1629	hypothetical protein
PVER_1631	hypothetical protein
PVER_1633	hypothetical protein
PVER_1634	hypothetical protein
PVER_1635	hypothetical protein
PVER_1654	lactate dehydrogenase
PVER_1680	Fe-S oxidoreductase
PVER_1723	hypothetical protein
PVER_1724	hypothetical protein
PVER_1734	phosphatidylinositol kinase
PVER_1735	XRE family transcriptional regulator
PVER_1763	WYL domain-containing protein
PVER_1764	TPR repeat-containing protein
PVER_1765	hypothetical protein
PVER_1784	TonB-dependent receptor
PVER_1786	TonB-dependent receptor
PVER_1793	hypothetical protein
PVER_1837	GNAT family acetyltransferase
PVER_1849	hypothetical protein
PVER_1858	adenylate kinase
PVER_1871	diguanylate cyclase
PVER_1879	hypothetical protein
PVER_1886	hypothetical protein
PVER_1915	hypothetical protein
PVER_1979	C-terminal region of Pasteurella multocida toxin residues
PVER_1980	hypothetical protein
PVER_1981	hypothetical protein
PVER_1994	Glucosyl transferase GtrII
PVER_2051	transporter
PVER_2067	TonB-dependent receptor
PVER_2068	hypothetical protein
PVER_2071	hypothetical protein
PVER_2080	toxin YoeB
PVER_2167	hypothetical protein
PVER_2170	alkaline phosphatase
PVER_2187	addiction module toxin RelE
PVER_2188	transcriptional regulator
PVER_2189	AraC family transcriptional regulator
PVER_2194	LysR family transcriptional regulator
PVER_2195	hypothetical protein
PVER_2196	hypothetical protein
PVER_2206	deoxyribodipyrimidine photolyase
PVER_2207	chemotaxis protein
PVER_2208	chemotaxis protein
PVER_2209	hypothetical protein
PVER_2210	molybdopterin-binding protein
PVER_2211	hypothetical protein
PVER_2212	glutathione S-transferase
PVER_2213	hypothetical protein
PVER_2214	hypothetical protein
PVER_2215	methyl-accepting chemotaxis protein
PVER_2216	short-chain dehydrogenase
PVER_2218	thiol-disulfide oxidoreductase
PVER_2220	ArsR family transcriptional regulator
PVER_2221	HxlR family transcriptional regulator
PVER_2223	5-hydroxyisourate hydrolase
PVER_2224	hypothetical protein
PVER_2226	two-component system sensor histidine kinase
PVER_2227	hypothetical protein
PVER_2262	ABC transporter ATP-binding protein
PVER_2296	GNAT family acetyltransferase
PVER_2301	sulfite reductase
PVER_2338	MepB protein
[truncated: 350 more rows]
